# Supplementary material for: Platelet-Released Growth Factors Induce Genes Involved in Extracellular Matrix Formation in Human Fibroblasts
Source: Int J Mol Sci. 2021 Sep 29;22(19):10536. doi: 10.3390/ijms221910536 (PMC8508971; doi:10.3390/ijms221910536)
Supplement: Supplementary file 1 [file ijms-22-10536-s001.zip]

Archive with 1 entries (1 files):
- ijms-1380745-supplementary.xlsx
