# Supplementary material for: Platelet-Released Growth Factors Induce Genes Involved in Extracellular Matrix Formation in Human Fibroblasts
Source: Int J Mol Sci. 2021 Sep 29;22(19):10536. doi: 10.3390/ijms221910536 (PMC8508971; doi:10.3390/ijms221910536)
Supplement: Supplementary file 1 [file ijms-22-10536-s001.zip › ijms-1380745-supplementary.xlsx]

## Sheet: Data
Ensembl	Gene.symbol	baseMean	log2FoldChange	p.value	p.adjust
ENSG00000132854	KANK4	425.528	9.46063	1.66138e-56	5.21619e-55
ENSG00000178776	C5orf46	15.0508	8.85071	1.18558e-14	7.74538e-14
ENSG00000170044	ZPLD1	12.1202	8.48537	1.29724e-13	7.94822e-13
ENSG00000145506	NKD2	11.0394	8.28419	3.81845e-12	2.12525e-11
ENSG00000198523	PLN	39.7921	8.24328	8.449e-19	6.95982e-18
ENSG00000119913	TECTB	7.91289	7.73395	3.17933e-11	1.66096e-10
ENSG00000141052	MYOCD	7.38366	7.61976	7.61219e-11	3.86629e-10
ENSG00000282849	AL359834.1	55.4412	7.40551	3.43679e-19	2.88818e-18
ENSG00000250064	AC097480.1	6.26977	7.31306	1.07355e-09	5.00693e-09
ENSG00000169508	GPR183	51.2856	7.28807	1.15561e-18	9.45346e-18
ENSG00000134198	TSPAN2	589.438	7.04095	5.02401e-196	1.71121e-193
ENSG00000166342	NETO1	5.00895	6.91555	9.23726e-09	3.99411e-08
ENSG00000159261	CLDN14	4.62618	6.76382	2.25629e-08	9.48065e-08
ENSG00000267013	LINC01929	14.3723	6.69047	1.22857e-12	7.0998e-12
ENSG00000021852	C8B	4.3621	6.61317	5.43657e-08	2.20325e-07
ENSG00000234264	DEPDC1-AS1	4.26963	6.61101	4.91612e-08	2.00115e-07
ENSG00000117318	ID3	1953.11	6.60372	0	0
ENSG00000273760	AC245041.1	3.94694	6.46225	1.19131e-07	4.69836e-07
ENSG00000160683	CXCR5	3.53457	6.17404	1.28674e-06	4.61782e-06
ENSG00000100867	DHRS2	29.6026	6.07267	6.21604e-17	4.64704e-16
ENSG00000169427	KCNK9	47.7146	6.03379	5.23783e-27	6.39579e-26
ENSG00000259727	AC103740.2	3.13694	6.0043	1.59644e-06	5.68028e-06
ENSG00000116690	PRG4	39.0947	5.93806	1.7797e-21	1.67606e-20
ENSG00000167749	KLK4	2.76292	5.72132	3.81686e-06	1.30997e-05
ENSG00000069482	GAL	67.8956	5.67911	5.30424e-36	9.15114e-35
ENSG00000249379	AL033397.2	2.70092	5.66483	1.60089e-05	5.15072e-05
ENSG00000250038	AC109588.1	7.53099	5.65087	2.70679e-09	1.22211e-08
ENSG00000123500	COL10A1	1604.44	5.60802	1.92227e-300	2.27435e-297
ENSG00000230838	LINC01614	92.0128	5.58326	2.11414e-54	6.31155e-53
ENSG00000145536	ADAMTS16	7.19892	5.55955	1.23793e-08	5.30776e-08
ENSG00000198959	TGM2	5382.73	5.51484	0	0
ENSG00000188064	WNT7B	44.7828	5.41679	1.30934e-25	1.51332e-24
ENSG00000278884	CU634019.2	2.36307	5.38019	2.0983e-05	6.66522e-05
ENSG00000047936	ROS1	18.7896	5.37461	7.73043e-13	4.52081e-12
ENSG00000131620	ANO1	30.4705	5.36595	3.02892e-20	2.6786e-19
ENSG00000066032	CTNNA2	6.21245	5.31656	2.93624e-08	1.22125e-07
ENSG00000139269	INHBE	241.866	5.28992	2.99952e-30	4.2117e-29
ENSG00000231233	CFAP58-AS1	6.05671	5.26592	5.47625e-08	2.21853e-07
ENSG00000140807	NKD1	62.9331	5.26287	7.18271e-36	1.23352e-34
ENSG00000105509	HAS1	6.12744	5.24516	1.73665e-07	6.74963e-07
ENSG00000254275	LINC00824	24.2222	5.20552	1.94976e-16	1.41389e-15
ENSG00000188624	IGFL3	2.15057	5.19536	3.66821e-05	0.000113508
ENSG00000166426	CRABP1	2.1765	5.17363	0.000102032	0.00029854
ENSG00000095752	IL11	4788.87	5.11901	0	0
ENSG00000184261	KCNK12	2.13877	5.10031	0.000106414	0.000310915
ENSG00000165194	PCDH19	91.9658	5.02813	6.26755e-59	2.08733e-57
ENSG00000188133	TMEM215	1.95589	5.0189	7.55237e-05	0.000224514
ENSG00000147234	FRMPD3	35.8206	4.94625	7.08031e-25	7.91474e-24
ENSG00000259370	AC103740.1	161.194	4.92708	1.08299e-105	9.187e-104
ENSG00000150551	LYPD1	34.2398	4.87497	4.54708e-20	3.98512e-19
ENSG00000264424	MYH4	1.9553	4.83939	0.000243879	0.000682059
ENSG00000106537	TSPAN13	983.33	4.82366	2.10529e-183	6.31025e-181
ENSG00000171551	ECEL1	10.3993	4.80968	5.04812e-08	2.05285e-07
ENSG00000259518	LINC01583	1.89444	4.78543	0.000281554	0.000781592
ENSG00000101670	LIPG	109.36	4.76134	6.4286e-78	3.20432e-76
ENSG00000147041	SYTL5	10.1405	4.7587	3.31885e-08	1.37096e-07
ENSG00000223414	LINC00473	4.61853	4.75559	2.1821e-06	7.66341e-06
ENSG00000272235	AL590438.1	25.5857	4.73516	2.33107e-20	2.07371e-19
ENSG00000245869	AP004609.1	1.78707	4.73365	0.000268929	0.000748488
ENSG00000174343	CHRNA9	152.416	4.72148	1.69197e-24	1.85992e-23
ENSG00000163009	C2orf48	4.35529	4.70905	1.54227e-06	5.5006e-06
ENSG00000187775	DNAH17	1.90207	4.70159	0.000718422	0.00188802
ENSG00000140873	ADAMTS18	4.32971	4.65702	1.29448e-06	4.64484e-06
ENSG00000231083	AC011747.1	1.64688	4.59282	0.000349948	0.000960307
ENSG00000113070	HBEGF	793.969	4.54466	1.03556e-53	3.0391e-52
ENSG00000213412	HNRNPA1P33	1.80075	4.53337	0.000846813	0.00219965
ENSG00000167178	ISLR2	31.5738	4.51633	7.43761e-25	8.31001e-24
ENSG00000162490	DRAXIN	72.9594	4.49966	4.25097e-41	8.60917e-40
ENSG00000128342	LIF	1440.16	4.48855	1.92113e-145	2.97842e-143
ENSG00000142185	TRPM2	6.00674	4.48258	9.43084e-07	3.42773e-06
ENSG00000177614	PGBD5	142.607	4.47293	1.00673e-99	7.80392e-98
ENSG00000196353	CPNE4	64.5132	4.44442	1.00129e-37	1.81818e-36
ENSG00000127325	BEST3	1.55223	4.37253	0.000793624	0.00207066
ENSG00000175426	PCSK1	201.635	4.36565	1.65502e-84	9.61366e-83
ENSG00000262904	TMPOP2	1.54631	4.34114	0.000747111	0.00195678
ENSG00000155926	SLA	7.43076	4.31597	2.84944e-07	1.08458e-06
ENSG00000230479	AP000695.1	9.48305	4.30141	7.97707e-09	3.46454e-08
ENSG00000169436	COL22A1	3.394	4.26977	1.06352e-05	3.48412e-05
ENSG00000165617	DACT1	1627.81	4.26144	0	0
ENSG00000125968	ID1	1929.35	4.24184	2.82142e-171	7.29029e-169
ENSG00000203805	PLPP4	328.875	4.20133	3.24655e-142	4.67836e-140
ENSG00000163735	CXCL5	83.4783	4.20019	1.13339e-43	2.44987e-42
ENSG00000101463	SYNDIG1	154.094	4.19405	2.29726e-87	1.41486e-85
ENSG00000138696	BMPR1B	45.4058	4.16384	3.53193e-34	5.6916e-33
ENSG00000121764	HCRTR1	1.46471	4.14934	0.00152579	0.00380982
ENSG00000054938	CHRDL2	3.29594	4.12171	3.7813e-05	0.000116763
ENSG00000105825	TFPI2	1238.27	4.08466	6.46136e-36	1.11219e-34
ENSG00000228412	AL022068.1	3.07789	4.07457	2.80053e-05	8.78048e-05
ENSG00000203721	LINC00862	53.1273	4.07281	1.96075e-35	3.3166e-34
ENSG00000116833	NR5A2	8.12963	4.06871	4.7366e-08	1.93281e-07
ENSG00000257890	AC011595.3	4.68644	4.06562	7.28819e-06	2.42868e-05
ENSG00000172137	CALB2	218.162	4.04584	2.40648e-73	1.10404e-71
ENSG00000086991	NOX4	292.993	4.04099	2.15036e-168	5.19785e-166
ENSG00000135074	ADAM19	1805.59	4.00023	0	0
ENSG00000232679	LINC01705	224.062	3.99925	4.71381e-96	3.37473e-94
ENSG00000144057	ST6GAL2	7.86298	3.99724	1.2699e-07	4.99166e-07
ENSG00000162892	IL24	21.0043	3.9921	9.38987e-16	6.55338e-15
ENSG00000196979	AL360004.1	3.0254	3.99138	4.86686e-05	0.000148128
ENSG00000120949	TNFRSF8	4.4744	3.94149	1.63661e-05	5.25887e-05
ENSG00000049540	ELN	19522.6	3.92921	5.77669e-16	4.09265e-15
ENSG00000215784	FAM72D	2.79247	3.91915	4.65126e-05	0.000141969
ENSG00000254303	AC037486.1	1.30059	3.89723	0.00198877	0.00487383
ENSG00000188662	HILS1	14.9113	3.89043	1.02416e-13	6.32157e-13
ENSG00000136160	EDNRB	31.9725	3.88236	1.20804e-21	1.14537e-20
ENSG00000143473	KCNH1	422.916	3.87934	5.01774e-137	6.63523e-135
ENSG00000183876	ARSI	482.483	3.86876	8.09843e-246	5.20151e-243
ENSG00000164251	F2RL1	265.114	3.85462	1.41565e-96	1.03661e-94
ENSG00000179083	FAM133A	2.71417	3.85149	6.40063e-05	0.000191848
ENSG00000179546	HTR1D	10.0359	3.84391	8.24094e-10	3.88378e-09
ENSG00000115884	SDC1	4145.17	3.84354	0	0
ENSG00000222032	AC112721.2	63.2117	3.8366	6.96276e-44	1.51523e-42
ENSG00000260859	AC025280.1	2.69293	3.83144	6.97319e-05	0.000208227
ENSG00000188338	SLC38A3	8.64205	3.8277	2.30599e-08	9.67862e-08
ENSG00000184486	POU3F2	11.8294	3.81543	8.42873e-10	3.96895e-09
ENSG00000228495	LINC01013	155.364	3.80986	1.61751e-50	4.2628e-49
ENSG00000179869	ABCA13	92.9402	3.80857	8.87551e-38	1.61425e-36
ENSG00000060718	COL11A1	514.584	3.80486	1.17411e-28	1.53722e-27
ENSG00000120279	MYCT1	1.38756	3.78096	0.00307886	0.00731195
ENSG00000256448	AP000763.3	5.64788	3.77795	7.81527e-06	2.59777e-05
ENSG00000227925	LINC01655	22.5542	3.77261	8.75362e-16	6.11883e-15
ENSG00000259803	SLC22A31	2.61297	3.76037	9.23788e-05	0.000271994
ENSG00000197594	ENPP1	3144.23	3.74512	2.2062e-168	5.2761e-166
ENSG00000124225	PMEPA1	5146.88	3.74466	0	0
ENSG00000027869	SH2D2A	2.62043	3.73345	0.000154867	0.000443549
ENSG00000265107	GJA5	17.7054	3.73034	4.60784e-16	3.27694e-15
ENSG00000230229	AC010163.2	2.60484	3.73032	9.66129e-05	0.000283458
ENSG00000189120	SP6	9.52222	3.72965	5.33823e-09	2.35578e-08
ENSG00000132965	ALOX5AP	4.06221	3.72639	4.70708e-05	0.000143556
ENSG00000222915	RNU6-564P	1.2157	3.72155	0.00256953	0.00617721
ENSG00000274461	AL391425.1	1.24748	3.71085	0.00284548	0.00679102
ENSG00000133808	MICALCL	29.4788	3.70662	2.88874e-25	3.27975e-24
ENSG00000139211	AMIGO2	2991.86	3.69896	2.05137e-196	7.20544e-194
ENSG00000227619	AL391056.1	10.3675	3.69883	7.12187e-10	3.37265e-09
ENSG00000284299	AL590132.1	3.75862	3.68151	4.45608e-05	0.000136327
ENSG00000156466	GDF6	859.703	3.65462	1.08264e-225	5.79471e-223
ENSG00000238042	LINC02257	68.262	3.6507	9.29193e-29	1.22584e-27
ENSG00000182010	RTKN2	131.655	3.65059	2.32394e-74	1.09065e-72
ENSG00000237432	RPS7P12	1.1747	3.63798	0.00313512	0.0074359
ENSG00000152253	SPC25	225.397	3.63766	5.95446e-129	7.12001e-127
ENSG00000222022	AC112721.1	54.3671	3.61807	1.42846e-38	2.6827e-37
ENSG00000175513	TSGA10IP	5.01269	3.59564	5.3374e-05	0.000161596
ENSG00000151136	BTBD11	130.981	3.59539	1.16979e-85	7.01252e-84
ENSG00000233818	AP000695.2	12.4697	3.57942	2.10424e-11	1.11328e-10
ENSG00000270562	AC097634.1	25.7373	3.57155	6.51564e-21	5.96382e-20
ENSG00000225644	RPL35AP4	1.25764	3.51268	0.00496765	0.011422
ENSG00000024526	DEPDC1	457.51	3.50685	2.18594e-98	1.66013e-96
ENSG00000262061	AC129507.1	10.8115	3.49281	2.87441e-08	1.19705e-07
ENSG00000268941	LINC01711	23.4482	3.49243	2.84754e-19	2.4074e-18
ENSG00000172548	NIPAL4	5.92418	3.48756	8.9237e-06	2.9492e-05
ENSG00000133878	DUSP26	2.62165	3.48489	0.000608347	0.00161689
ENSG00000145386	CCNA2	1289.88	3.48444	7.35838e-286	6.61666e-283
ENSG00000208005	MIR503	89.2086	3.48302	1.04301e-49	2.70749e-48
ENSG00000279415	AC099494.2	70.6128	3.4441	9.7144e-52	2.65346e-50
ENSG00000137745	MMP13	10.3404	3.44324	1.32431e-09	6.1332e-09
ENSG00000223749	MIR503HG	4588.47	3.44118	6.68662e-187	2.03129e-184
ENSG00000171848	RRM2	1573.08	3.43866	1.23984e-143	1.84579e-141
ENSG00000138311	ZNF365	118.219	3.43789	1.91425e-75	9.1364e-74
ENSG00000175063	UBE2C	812.588	3.42267	4.70321e-154	8.39112e-152
ENSG00000104415	WISP1	5380.09	3.41955	0	0
ENSG00000154556	SORBS2	118.653	3.40384	1.11392e-15	7.75024e-15
ENSG00000168334	XIRP1	4.39785	3.39924	7.12674e-05	0.000212479
ENSG00000163394	CCKAR	1.1358	3.39904	0.00541916	0.0123804
ENSG00000175746	C15orf54	35.9471	3.37783	9.60191e-24	1.02057e-22
ENSG00000284240	AC099062.1	7.58325	3.37316	7.78546e-07	2.85323e-06
ENSG00000125740	FOSB	118.919	3.36894	2.54303e-36	4.41788e-35
ENSG00000227954	TARID	5.59897	3.3591	7.91783e-06	2.63069e-05
ENSG00000103196	CRISPLD2	5382.18	3.35469	8.16149e-120	8.8633e-118
ENSG00000114805	PLCH1	92.6571	3.34417	2.56264e-45	5.8249e-44
ENSG00000280587	FP700125.1	5.3846	3.33729	7.70487e-06	2.56221e-05
ENSG00000163293	NIPAL1	8.53208	3.33697	1.02288e-07	4.06331e-07
ENSG00000249619	HMGN1P13	2.27903	3.33194	0.000530573	0.00142195
ENSG00000171051	FPR1	12.6577	3.31741	3.54622e-11	1.84791e-10
ENSG00000171241	SHCBP1	1112.71	3.30612	8.75528e-214	3.93637e-211
ENSG00000154839	SKA1	265.023	3.29221	5.60751e-117	5.72986e-115
ENSG00000145826	LECT2	1.19385	3.28432	0.00718184	0.0160453
ENSG00000183688	RFLNB	5100.48	3.28197	0	0
ENSG00000072571	HMMR	499.274	3.28112	3.02092e-168	7.07398e-166
ENSG00000127329	PTPRB	110.465	3.26722	3.60489e-62	1.30496e-60
ENSG00000170312	CDK1	1321.34	3.26702	6.42017e-151	1.07706e-148
ENSG00000183715	OPCML	338.07	3.26547	8.04849e-112	7.6021e-110
ENSG00000284231	MIR424	2.16492	3.26205	0.000538635	0.00144201
ENSG00000224020	MIR181A2HG	11.233	3.24483	2.72263e-10	1.33141e-09
ENSG00000122641	INHBA	1569.69	3.24466	1.69091e-110	1.54519e-108
ENSG00000143228	NUF2	465.482	3.24241	5.07991e-100	3.95143e-98
ENSG00000131747	TOP2A	5504.64	3.24205	4.97453e-205	2.03323e-202
ENSG00000204187	LINC00619	17.0539	3.23844	9.07344e-15	5.97629e-14
ENSG00000169994	MYO7B	12.0563	3.23077	8.86222e-11	4.47792e-10
ENSG00000172061	LRRC15	9175.58	3.22925	0	0
ENSG00000070808	CAMK2A	47.5063	3.21937	7.49274e-34	1.1929e-32
ENSG00000164188	RANBP3L	2.0987	3.21829	0.000551929	0.00147478
ENSG00000263050	AC090617.6	44.989	3.21462	1.13773e-18	9.31395e-18
ENSG00000178772	CPN2	20.7759	3.20203	4.17884e-17	3.15554e-16
ENSG00000261959	AC015909.3	1.06443	3.19542	0.00673223	0.0151174
ENSG00000156970	BUB1B	691.698	3.19447	2.98282e-170	7.61974e-168
ENSG00000118193	KIF14	579.366	3.19259	3.15295e-156	5.76246e-154
ENSG00000256673	AC141557.1	3.18623	3.19131	0.000542728	0.00145227
ENSG00000112742	TTK	436.012	3.18574	1.92362e-175	5.40537e-173
ENSG00000172179	PRL	23.8188	3.184	1.35253e-15	9.36112e-15
ENSG00000101447	FAM83D	437.764	3.17794	8.14849e-93	5.60177e-91
ENSG00000143502	SUSD4	6.9492	3.17472	1.32264e-06	4.74211e-06
ENSG00000115163	CENPA	203.561	3.17006	4.28391e-72	1.92991e-70
ENSG00000272841	AL139393.2	741.45	3.16748	7.65177e-109	6.9081e-107
ENSG00000158859	ADAMTS4	393.686	3.16634	3.39486e-164	7.33812e-162
ENSG00000165480	SKA3	410.734	3.16542	2.96024e-164	6.46079e-162
ENSG00000166851	PLK1	727.412	3.16182	2.58919e-114	2.55285e-112
ENSG00000117399	CDC20	931.519	3.15724	5.73292e-103	4.73809e-101
ENSG00000148942	SLC5A12	6.86381	3.15715	3.65499e-06	1.25633e-05
ENSG00000200033	RNU6-403P	6.87771	3.14953	4.86357e-06	1.6528e-05
ENSG00000178999	AURKB	435.347	3.14324	5.11521e-201	1.94898e-198
ENSG00000134690	CDCA8	612.952	3.14162	2.80474e-143	4.14806e-141
ENSG00000166922	SCG5	463.911	3.13709	3.52043e-111	3.25676e-109
ENSG00000126549	STATH	1.11698	3.13658	0.00706742	0.0158038
ENSG00000081052	COL4A4	13.294	3.13639	8.21943e-12	4.46851e-11
ENSG00000171631	P2RY6	13.0833	3.13183	1.09534e-11	5.9077e-11
ENSG00000172201	ID4	215.48	3.13156	2.39325e-63	8.89261e-62
ENSG00000169679	BUB1	669.842	3.13154	2.28934e-94	1.59828e-92
ENSG00000164935	DCSTAMP	19.7888	3.13026	6.38131e-14	3.99032e-13
ENSG00000165490	DDIAS	227.172	3.11751	2.53762e-62	9.20094e-61
ENSG00000186185	KIF18B	463.921	3.11414	4.43558e-149	7.27823e-147
ENSG00000145040	UCN2	315.521	3.1085	9.36577e-139	1.26833e-136
ENSG00000236591	AL357992.1	1.19288	3.10536	0.0085968	0.0189281
ENSG00000165521	EML5	97.8902	3.10535	3.6727e-57	1.17276e-55
ENSG00000106366	SERPINE1	114219	3.10204	1.07404e-299	1.20722e-296
ENSG00000137142	IGFBPL1	13.8687	3.09865	3.13617e-12	1.75682e-11
ENSG00000168078	PBK	698.368	3.09594	1.99299e-173	5.39789e-171
ENSG00000075218	GTSE1	611.177	3.08841	1.68628e-107	1.49243e-105
ENSG00000257925	AC008083.1	1.03972	3.08805	0.00708858	0.0158464
ENSG00000138180	CEP55	920.061	3.08696	3.52174e-192	1.13098e-189
ENSG00000100302	RASD2	55.6115	3.08189	1.21775e-29	1.66819e-28
ENSG00000279620	AC099494.3	1.10893	3.08163	0.00763818	0.016967
ENSG00000126787	DLGAP5	776.259	3.0809	1.48272e-96	1.08219e-94
ENSG00000189233	NUGGC	10.0669	3.06891	5.98191e-09	2.62746e-08
ENSG00000076382	SPAG5	846.412	3.06426	1.13343e-113	1.09754e-111
ENSG00000134057	CCNB1	1458.57	3.06071	2.28694e-132	2.85613e-130
ENSG00000152931	PART1	1.86476	3.05769	0.000936897	0.00241724
ENSG00000198729	PPP1R14C	34.1611	3.05475	1.58889e-17	1.22827e-16
ENSG00000163376	KBTBD8	26.0033	3.04996	1.6305e-11	8.68567e-11
ENSG00000243444	PALM2	70.7147	3.04812	2.91846e-38	5.40866e-37
ENSG00000169607	CKAP2L	688.344	3.04486	4.79771e-193	1.58607e-190
ENSG00000167105	TMEM92	30.8721	3.0361	6.42159e-21	5.88253e-20
ENSG00000229720	AL109924.2	10.7882	3.03518	1.50278e-09	6.92976e-09
ENSG00000183196	CHST6	37.1148	3.03006	6.29597e-28	7.99172e-27
ENSG00000111247	RAD51AP1	327.118	3.02554	4.55454e-92	3.08392e-90
ENSG00000255856	AC069503.1	9.84643	3.02374	1.32866e-08	5.67839e-08
ENSG00000109805	NCAPG	1034.64	3.02174	8.13791e-137	1.06983e-134
ENSG00000268089	GABRQ	26.2457	3.02072	1.40032e-19	1.19921e-18
ENSG00000166920	C15orf48	9.69294	3.01823	3.33776e-08	1.37852e-07
ENSG00000111863	ADTRP	74.2391	3.01745	3.56675e-31	5.18633e-30
ENSG00000140416	TPM1	43224.9	3.01666	0	0
ENSG00000142945	KIF2C	1063.31	3.01378	8.40658e-127	9.79171e-125
ENSG00000103257	SLC7A5	4569.39	3.01319	3.79173e-50	9.94609e-49
ENSG00000104147	OIP5	85.8946	3.01167	1.95927e-53	5.68314e-52
ENSG00000100368	CSF2RB	40.6	3.00236	1.15927e-21	1.10052e-20
ENSG00000137812	KNL1	715.251	2.99759	3.11906e-147	5.00832e-145
ENSG00000211448	DIO2	147.418	2.99231	2.28208e-40	4.50802e-39
ENSG00000080986	NDC80	646.485	2.98565	9.86092e-165	2.19479e-162
ENSG00000152952	PLOD2	8742.79	2.97458	2.43829e-299	2.61013e-296
ENSG00000144481	TRPM8	7.71735	2.97223	2.48263e-07	9.51244e-07
ENSG00000164694	FNDC1	3637.29	2.97158	2.64924e-44	5.87327e-43
ENSG00000121152	NCAPH	494.263	2.97158	3.13549e-227	1.71917e-224
ENSG00000146410	MTFR2	94.3213	2.97004	4.12867e-53	1.18534e-51
ENSG00000089685	BIRC5	896.849	2.96829	6.97892e-165	1.56886e-162
ENSG00000090889	KIF4A	611.775	2.96363	4.95527e-117	5.0865e-115
ENSG00000229056	AC020571.1	11.8436	2.96254	3.97771e-10	1.92216e-09
ENSG00000054356	PTPRN	1024.1	2.95737	2.35461e-106	2.02803e-104
ENSG00000138160	KIF11	1336.63	2.95723	1.91764e-202	7.56289e-200
ENSG00000122254	HS3ST2	1.03716	2.95432	0.00951751	0.0207803
ENSG00000106483	SFRP4	403.164	2.95409	1.8372e-64	7.00004e-63
ENSG00000264230	ANXA8L1	8.88869	2.95261	2.22793e-07	8.56722e-07
ENSG00000233682	AL356417.2	38.162	2.95136	1.30745e-23	1.37665e-22
ENSG00000162849	KIF26B	1698.69	2.95105	3.33844e-77	1.63148e-75
ENSG00000138622	HCN4	1.03452	2.94925	0.0095609	0.0208628
ENSG00000260122	AC068987.2	1.83183	2.94212	0.00159484	0.00397033
ENSG00000254560	BBOX1-AS1	17.8249	2.9393	1.17366e-11	6.3104e-11
ENSG00000147852	VLDLR	834.408	2.93903	2.35789e-111	2.19031e-109
ENSG00000134986	NREP	9142.02	2.9378	3.63671e-225	1.90124e-222
ENSG00000148773	MKI67	2356.1	2.93404	2.8747e-160	5.6687e-158
ENSG00000137804	NUSAP1	1268.14	2.92736	7.71087e-144	1.1556e-141
ENSG00000171877	FRMD5	63.9556	2.92112	4.30191e-43	9.18395e-42
ENSG00000158869	FCER1G	9.06041	2.91134	2.39428e-08	1.00323e-07
ENSG00000138623	SEMA7A	4838.5	2.90757	1.65318e-106	1.42936e-104
ENSG00000123485	HJURP	694.434	2.90116	1.29984e-101	1.03987e-99
ENSG00000197299	BLM	156.843	2.89881	2.17565e-59	7.33264e-58
ENSG00000011426	ANLN	3006.29	2.88687	2.44474e-169	6.10641e-167
ENSG00000140534	TICRR	286.914	2.88596	8.82559e-112	8.26664e-110
ENSG00000066279	ASPM	1109.03	2.88367	2.89171e-101	2.28893e-99
ENSG00000149926	FAM57B	5.01342	2.8787	3.67686e-05	0.000113741
ENSG00000165495	PKNOX2	15.0024	2.87727	1.26024e-10	6.30121e-10
ENSG00000154118	JPH3	6.77641	2.87442	2.89087e-06	1.00412e-05
ENSG00000114268	PFKFB4	650.823	2.87115	1.08505e-88	6.94923e-87
ENSG00000158402	CDC25C	167.831	2.87047	4.49931e-77	2.19402e-75
ENSG00000237649	KIFC1	916.362	2.86331	1.56126e-157	2.90058e-155
ENSG00000130720	FIBCD1	26.1415	2.86318	3.9982e-14	2.52968e-13
ENSG00000262533	AC090617.4	30.5493	2.85254	1.65996e-14	1.07632e-13
ENSG00000270131	AP003465.2	1.35339	2.85067	0.012214	0.0261049
ENSG00000280143	AP000892.3	1477.99	2.85041	2.33805e-103	1.93946e-101
ENSG00000163808	KIF15	390.787	2.84986	4.30578e-108	3.84103e-106
ENSG00000088325	TPX2	1908.38	2.84744	4.41914e-143	6.45079e-141
ENSG00000101057	MYBL2	539.694	2.84555	1.36747e-152	2.34662e-150
ENSG00000121621	KIF18A	239.158	2.84515	3.66985e-88	2.31088e-86
ENSG00000236404	VLDLR-AS1	32.4781	2.83942	6.33858e-21	5.80886e-20
ENSG00000054967	RELT	343.388	2.83771	2.89774e-176	8.24572e-174
ENSG00000100558	PLEK2	95.2226	2.83032	5.09486e-49	1.30299e-47
ENSG00000117650	NEK2	250.784	2.82861	4.06605e-45	9.19566e-44
ENSG00000133816	MICAL2	10565.8	2.814	1.96852e-189	6.14615e-187
ENSG00000205426	KRT81	4.89375	2.81167	4.76964e-05	0.000145326
ENSG00000233098	CCDC144NL-AS1	69.4168	2.80934	7.60168e-23	7.66992e-22
ENSG00000129195	PIMREG	416.449	2.80725	1.79199e-62	6.50792e-61
ENSG00000071539	TRIP13	579.976	2.80241	1.54167e-148	2.49329e-146
ENSG00000122861	PLAU	2046.54	2.79849	4.91034e-215	2.25274e-212
ENSG00000017427	IGF1	24.047	2.79821	6.61917e-13	3.88915e-12
ENSG00000171320	ESCO2	236.695	2.79819	5.83677e-63	2.14047e-61
ENSG00000177283	FZD8	437.682	2.79794	4.38215e-102	3.54355e-100
ENSG00000103489	XYLT1	8449.86	2.79685	0	0
ENSG00000140600	SH3GL3	13.4723	2.79619	7.04937e-09	3.07768e-08
ENSG00000262406	MMP12	115.87	2.79412	2.61909e-47	6.29029e-46
ENSG00000179750	APOBEC3B	108.504	2.79283	2.3262e-55	7.12437e-54
ENSG00000129810	SGO1	118.562	2.7891	6.95946e-52	1.90791e-50
ENSG00000122952	ZWINT	881.257	2.78773	2.61404e-122	2.92356e-120
ENSG00000177602	HASPIN	135.615	2.78511	1.31888e-78	6.67758e-77
ENSG00000136689	IL1RN	37.2444	2.78385	1.3636e-23	1.43108e-22
ENSG00000123329	ARHGAP9	4.32022	2.78122	0.000433692	0.0011759
ENSG00000267123	LINC02081	9.40869	2.77923	1.1958e-07	4.71443e-07
ENSG00000102468	HTR2A	119.122	2.77799	7.05369e-55	2.12842e-53
ENSG00000123219	CENPK	367.717	2.77602	2.53689e-101	2.01517e-99
ENSG00000136492	BRIP1	381.771	2.7752	8.60193e-112	8.09086e-110
ENSG00000184661	CDCA2	413.09	2.77338	1.18976e-120	1.30467e-118
ENSG00000138778	CENPE	1017.7	2.77069	1.73069e-102	1.41476e-100
ENSG00000186193	SAPCD2	160.569	2.77006	1.88236e-37	3.39884e-36
ENSG00000164109	MAD2L1	573.052	2.76916	1.55279e-108	1.39627e-106
ENSG00000145681	HAPLN1	302.825	2.76848	3.62503e-61	1.27929e-59
ENSG00000035499	DEPDC1B	105.846	2.76232	3.138e-58	1.02682e-56
ENSG00000070404	FSTL3	1592.08	2.75903	1.94417e-83	1.10088e-81
ENSG00000273350	AC004832.5	4.66088	2.75629	0.000101179	0.000296122
ENSG00000132185	FCRLA	88.0302	2.7539	1.26987e-54	3.80622e-53
ENSG00000109705	NKX3-2	0.969762	2.74771	0.0109175	0.0235533
ENSG00000280407	AC132872.4	167.39	2.74568	3.2989e-55	1.0076e-53
ENSG00000254510	AP001107.5	13.3453	2.74113	6.50343e-11	3.32417e-10
ENSG00000186871	ERCC6L	189.088	2.73929	9.47421e-78	4.70155e-76
ENSG00000146670	CDCA5	678.997	2.7312	8.76392e-153	1.51548e-150
ENSG00000180739	S1PR5	44.0005	2.72596	1.31627e-29	1.79877e-28
ENSG00000189367	KIAA0408	1.68784	2.72539	0.00247338	0.00596392
ENSG00000127124	HIVEP3	337.289	2.72298	2.90768e-87	1.78592e-85
ENSG00000107165	TYRP1	1.96066	2.72187	0.00395202	0.00921975
ENSG00000169756	LIMS1	3887.79	2.71567	6.66139e-158	1.2479e-155
ENSG00000242147	AL365356.5	20.3703	2.70791	7.60807e-15	5.03324e-14
ENSG00000267095	AC025048.1	3.90648	2.70546	0.000274897	0.000764246
ENSG00000198417	MT1F	8.4598	2.70471	5.03151e-07	1.87545e-06
ENSG00000198826	ARHGAP11A	1290.23	2.6916	7.7619e-213	3.42132e-210
ENSG00000075275	CELSR1	61.293	2.69022	1.42002e-34	2.3216e-33
ENSG00000273725	Metazoa_SRP	16.081	2.6859	3.34311e-12	1.86809e-11
ENSG00000017483	SLC38A5	967.664	2.68486	1.21301e-144	1.86771e-142
ENSG00000267374	AC016205.1	20.2826	2.68424	5.7656e-12	3.16974e-11
ENSG00000118523	CTGF	39194.1	2.67608	5.40543e-158	1.02113e-155
ENSG00000261051	AC107021.2	12.8365	2.66938	1.21938e-10	6.10503e-10
ENSG00000272168	CASC15	81.2854	2.66191	1.31781e-43	2.84303e-42
ENSG00000135451	TROAP	355.883	2.65767	2.15183e-52	5.97937e-51
ENSG00000161888	SPC24	180.546	2.65566	4.99e-90	3.27042e-88
ENSG00000111665	CDCA3	460.004	2.65373	6.99279e-70	2.99425e-68
ENSG00000198901	PRC1	2103.9	2.65359	2.04398e-95	1.44948e-93
ENSG00000157456	CCNB2	586.029	2.65111	6.64637e-77	3.22701e-75
ENSG00000276850	AC245041.2	1.62614	2.64827	0.002609	0.00626138
ENSG00000278709	NKILA	64.3226	2.63896	1.35873e-36	2.39e-35
ENSG00000124216	SNAI1	954.258	2.63781	8.60569e-197	3.07073e-194
ENSG00000249628	LINC00942	4.29028	2.63601	0.000115142	0.000334763
ENSG00000142731	PLK4	466.263	2.63546	5.4192e-87	3.31042e-85
ENSG00000093009	CDC45	296.883	2.62967	3.3318e-56	1.03595e-54
ENSG00000040275	SPDL1	3743.11	2.62684	2.37136e-256	1.66588e-253
ENSG00000112559	MDFI	33.2919	2.62621	3.89673e-16	2.78356e-15
ENSG00000228917	AL591806.1	1.58865	2.62534	0.00293533	0.0069908
ENSG00000100003	SEC14L2	477.365	2.61831	2.93582e-140	4.0739e-138
ENSG00000087494	PTHLH	172.213	2.61672	6.14834e-36	1.05912e-34
ENSG00000128045	RASL11B	19.3319	2.6156	1.35454e-13	8.288e-13
ENSG00000082126	MPP4	91.9299	2.61454	3.2082e-57	1.02589e-55
ENSG00000164687	FABP5	123.175	2.61308	4.85278e-37	8.64426e-36
ENSG00000147224	PRPS1	2181.67	2.60569	4.34454e-288	4.06938e-285
ENSG00000144554	FANCD2	313.235	2.60389	8.4136e-128	9.95462e-126
ENSG00000148848	ADAM12	17467.8	2.6009	2.46571e-130	3.02891e-128
ENSG00000165304	MELK	960.132	2.59939	7.07375e-261	5.3006e-258
ENSG00000101306	MYLK2	4.92201	2.59589	0.00010668	0.000311571
ENSG00000284681	AC007240.1	1.5835	2.59456	0.00341941	0.00805411
ENSG00000133116	KL	3.58332	2.59151	0.000435586	0.00118047
ENSG00000237515	SHISA9	21.9371	2.58896	6.1344e-12	3.36673e-11
ENSG00000153012	LGI2	20.4151	2.58807	2.17402e-12	1.2332e-11
ENSG00000254620	AL050327.1	1.58301	2.58714	0.00317052	0.00751433
ENSG00000153233	PTPRR	9.53636	2.5868	3.80237e-07	1.43178e-06
ENSG00000162063	CCNF	502.717	2.58628	7.26156e-170	1.83416e-167
ENSG00000119927	GPAM	1129.96	2.58617	7.86741e-162	1.62256e-159
ENSG00000224963	U82695.1	10.365	2.58582	2.0859e-08	8.78437e-08
ENSG00000226644	AL121899.1	0.975873	2.58458	0.0120118	0.0257191
ENSG00000114270	COL7A1	21673.7	2.57621	8.23875e-138	1.0959e-135
ENSG00000175591	P2RY2	5.84317	2.57569	3.77083e-05	0.000116488
ENSG00000100162	CENPM	144.815	2.57368	1.59482e-61	5.68169e-60
ENSG00000138182	KIF20B	653.061	2.57358	2.77506e-96	1.99946e-94
ENSG00000282164	PEG13	51.5207	2.57341	6.88729e-29	9.12891e-28
ENSG00000013810	TACC3	1234.42	2.57206	6.44047e-133	8.1338e-131
ENSG00000077152	UBE2T	392.942	2.56828	1.81067e-89	1.17641e-87
ENSG00000112984	KIF20A	941.634	2.56442	2.60573e-23	2.69939e-22
ENSG00000175183	CSRP2	1757.99	2.56381	6.4141e-108	5.69917e-106
ENSG00000235750	KIAA0040	49.7379	2.56371	4.29018e-27	5.25577e-26
ENSG00000087586	AURKA	745.907	2.56196	1.22691e-158	2.37766e-156
ENSG00000281207	SLFNL1-AS1	21.345	2.55421	3.12821e-14	1.99326e-13
ENSG00000068489	PRR11	617.147	2.55156	2.07958e-111	1.93979e-109
ENSG00000183856	IQGAP3	1018.15	2.55155	4.4222e-84	2.55555e-82
ENSG00000163535	SGO2	595.464	2.54891	1.16221e-68	4.83822e-67
ENSG00000130176	CNN1	803.905	2.54496	5.27769e-53	1.50562e-51
ENSG00000111087	GLI1	39.2085	2.5369	5.17596e-17	3.88889e-16
ENSG00000198948	MFAP3L	404.519	2.53617	1.55061e-156	2.85718e-154
ENSG00000175899	A2M	352.454	2.5322	1.32767e-58	4.38913e-57
ENSG00000114251	WNT5A	13514.8	2.53178	4.34522e-238	2.50463e-235
ENSG00000151725	CENPU	449.551	2.52783	2.89724e-97	2.12843e-95
ENSG00000177234	LINC01561	6.73795	2.52637	4.67803e-06	1.5924e-05
ENSG00000284430	AC020912.1	3.43946	2.52563	0.000559125	0.00149259
ENSG00000272636	DOC2B	16.2975	2.52437	3.79891e-11	1.97501e-10
ENSG00000159374	M1AP	8.78489	2.52272	1.20344e-06	4.33129e-06
ENSG00000185269	NOTUM	11.2597	2.52194	4.35879e-08	1.78383e-07
ENSG00000120217	CD274	139.531	2.5216	3.01464e-14	1.92253e-13
ENSG00000051341	POLQ	267.503	2.50774	4.31887e-102	3.50499e-100
ENSG00000100526	CDKN3	298.242	2.49974	2.06128e-59	6.95758e-58
ENSG00000129116	PALLD	6473.12	2.49889	1.58826e-140	2.2315e-138
ENSG00000244649	LINC02086	38.6677	2.49164	1.16979e-24	1.29351e-23
ENSG00000075702	WDR62	283.808	2.49035	3.37183e-96	2.42168e-94
ENSG00000161800	RACGAP1	1526.99	2.48702	4.46994e-161	9.13494e-159
ENSG00000275888	AC132872.3	38.2803	2.48689	2.32406e-23	2.41427e-22
ENSG00000167900	TK1	966.397	2.4866	1.25233e-205	5.21342e-203
ENSG00000223786	AL357507.1	7.5682	2.48658	7.17329e-06	2.39287e-05
ENSG00000187634	SAMD11	455.218	2.48325	1.20726e-68	5.0165e-67
ENSG00000144868	TMEM108	2.86844	2.4828	0.00184923	0.00455619
ENSG00000142661	MYOM3	16.5738	2.47955	4.75388e-11	2.45672e-10
ENSG00000129173	E2F8	142.384	2.47851	2.19243e-43	4.70734e-42
ENSG00000149591	TAGLN	19429.7	2.47728	5.86654e-67	2.355e-65
ENSG00000117724	CENPF	2143.84	2.47122	4.56927e-72	2.05434e-70
ENSG00000149380	P4HA3	1506.25	2.4655	8.90284e-106	7.58091e-104
ENSG00000114861	FOXP1	798.836	2.46181	1.8226e-209	7.87924e-207
ENSG00000026559	KCNG1	390.304	2.4557	2.43507e-14	1.56222e-13
ENSG00000238249	HMGN2P17	2.17262	2.45285	0.00311258	0.0073879
ENSG00000267287	AC068473.3	3.47985	2.45241	0.00103909	0.00266256
ENSG00000258017	AC011603.2	9.68146	2.44865	3.22647e-07	1.22147e-06
ENSG00000187741	FANCA	408.528	2.44856	4.63387e-51	1.2357e-49
ENSG00000156804	FBXO32	3561.55	2.44852	2.54552e-34	4.12569e-33
ENSG00000283265	AL356234.2	5.45352	2.44484	0.000112403	0.000327054
ENSG00000187957	DNER	4.05448	2.43735	0.000402497	0.0010954
ENSG00000103522	IL21R	73.9927	2.43666	2.84979e-31	4.15725e-30
ENSG00000235770	LINC00607	301.552	2.43343	1.35876e-71	6.06051e-70
ENSG00000144476	ACKR3	1559.86	2.43008	2.41432e-22	2.37315e-21
ENSG00000164626	KCNK5	1.5758	2.42561	0.0045674	0.0105546
ENSG00000110987	BCL7A	375.739	2.4226	3.54622e-113	3.36367e-111
ENSG00000157680	DGKI	550.713	2.41335	4.97299e-81	2.63662e-79
ENSG00000106819	ASPN	133.683	2.41278	2.3093e-08	9.68889e-08
ENSG00000060982	BCAT1	1594.24	2.40673	8.32492e-89	5.3623e-87
ENSG00000166451	CENPN	869.327	2.40203	3.00378e-243	1.87569e-240
ENSG00000123416	TUBA1B	9898.58	2.39926	7.4212e-139	1.01108e-136
ENSG00000139734	DIAPH3	756.41	2.39889	6.18812e-121	6.81906e-119
ENSG00000154898	CCDC144CP	3.49246	2.39613	0.0010196	0.00261562
ENSG00000213190	MLLT11	283.514	2.39587	4.07442e-65	1.57376e-63
ENSG00000234233	KCNH1-IT1	5.12089	2.39361	8.31001e-05	0.000246158
ENSG00000104881	PPP1R13L	447.02	2.39331	8.28758e-123	9.4571e-121
ENSG00000095587	TLL2	19.6001	2.39054	7.26131e-11	3.69643e-10
ENSG00000085999	RAD54L	201.662	2.38554	1.14387e-51	3.11688e-50
ENSG00000123473	STIL	606.123	2.38144	2.30344e-162	4.83939e-160
ENSG00000109272	PF4V1	2.7221	2.37665	0.00263535	0.00632056
ENSG00000183150	GPR19	7.41055	2.37623	3.81514e-06	1.30977e-05
ENSG00000080493	SLC4A4	184.013	2.37471	7.75566e-49	1.97673e-47
ENSG00000242114	MTFP1	8.76223	2.37149	9.81653e-07	3.56158e-06
ENSG00000006016	CRLF1	1733.8	2.37044	3.20554e-83	1.80151e-81
ENSG00000230417	LINC00595	255.062	2.36663	1.52025e-92	1.03876e-90
ENSG00000127564	PKMYT1	310.52	2.35823	2.18273e-45	4.9714e-44
ENSG00000174371	EXO1	237.429	2.35608	5.86685e-40	1.14585e-38
ENSG00000137807	KIF23	1649.68	2.35146	1.39021e-144	2.11161e-142
ENSG00000102452	NALCN	66.73	2.35057	8.21657e-31	1.17874e-29
ENSG00000241472	PTPRG-AS1	19.7713	2.34961	8.4978e-11	4.30377e-10
ENSG00000117479	SLC19A2	606.89	2.34666	8.41739e-111	7.72339e-109
ENSG00000267325	LINC01415	45.884	2.34232	1.30061e-25	1.504e-24
ENSG00000248187	AC078850.1	10.3898	2.34098	1.14613e-06	4.13495e-06
ENSG00000173848	NET1	2791.51	2.33716	7.04877e-50	1.83611e-48
ENSG00000091651	ORC6	327.672	2.33591	4.36814e-55	1.32697e-53
ENSG00000119915	ELOVL3	27.2155	2.33567	6.11939e-15	4.07235e-14
ENSG00000250081	AC025176.1	2.04241	2.33413	0.0046382	0.010705
ENSG00000165325	DEUP1	3.83367	2.33289	0.000528764	0.00141761
ENSG00000128487	SPECC1	894.939	2.3312	6.09526e-130	7.40656e-128
ENSG00000132639	SNAP25	6.2396	2.32826	6.10741e-05	0.000183598
ENSG00000133119	RFC3	406.719	2.32466	6.55407e-71	2.87765e-69
ENSG00000112183	RBM24	175.416	2.32127	3.28213e-75	1.55988e-73
ENSG00000277855	AC097634.3	3.80866	2.32022	0.000545232	0.00145841
ENSG00000121211	MND1	74.4552	2.31857	4.77962e-39	9.1133e-38
ENSG00000143401	ANP32E	1355.79	2.31831	3.09631e-98	2.32793e-96
ENSG00000169116	PARM1	8.35305	2.31783	2.34424e-06	8.20721e-06
ENSG00000099860	GADD45B	2273.75	2.3153	2.51645e-92	1.70906e-90
ENSG00000116701	NCF2	9.60606	2.30787	3.6923e-07	1.3915e-06
ENSG00000236824	BCYRN1	43.2555	2.30762	1.07303e-20	9.72257e-20
ENSG00000215218	UBE2QL1	33.4971	2.30649	8.13429e-19	6.70796e-18
ENSG00000154319	FAM167A	695.939	2.30187	1.78387e-67	7.25162e-66
ENSG00000164611	PTTG1	583.71	2.30063	3.79561e-83	2.11725e-81
ENSG00000109674	NEIL3	121.437	2.30014	9.19542e-33	1.41487e-31
ENSG00000113368	LMNB1	838.936	2.29719	6.29919e-163	1.3359e-160
ENSG00000147257	GPC3	6.02493	2.2875	6.03307e-05	0.000181557
ENSG00000102384	CENPI	254.022	2.28681	4.53528e-52	1.25249e-50
ENSG00000100292	HMOX1	6284.98	2.28544	4.95192e-85	2.89894e-83
ENSG00000154920	EME1	117.604	2.28191	3.96732e-56	1.23184e-54
ENSG00000226806	AC011893.1	0.999628	2.27846	0.015411	0.0323443
ENSG00000148677	ANKRD1	24.0223	2.27222	4.1543e-14	2.62549e-13
ENSG00000184995	IFNE	28.2978	2.26552	6.05987e-16	4.28653e-15
ENSG00000107796	ACTA2	8084.86	2.25953	2.10369e-155	3.81379e-153
ENSG00000101003	GINS1	237.538	2.25785	2.08647e-58	6.86734e-57
ENSG00000261061	AC092718.4	135.554	2.25768	4.82623e-63	1.77567e-61
ENSG00000105011	ASF1B	431.975	2.25376	2.52578e-78	1.27595e-76
ENSG00000163507	KIAA1524	542.182	2.25078	2.84905e-78	1.43281e-76
ENSG00000139973	SYT16	2.98057	2.24798	0.00208828	0.00509823
ENSG00000039560	RAI14	7732.81	2.24752	4.68455e-193	1.57177e-190
ENSG00000169067	ACTBL2	0.991552	2.24702	0.0156426	0.0327721
ENSG00000166396	SERPINB7	295.72	2.2447	1.33021e-49	3.44505e-48
ENSG00000266088	AC004585.1	1.62778	2.24466	0.00639684	0.0144379
ENSG00000235086	FNDC1-IT1	3.6869	2.23789	0.00185699	0.0045743
ENSG00000272398	CD24	37.4596	2.23663	9.32221e-22	8.88356e-21
ENSG00000211455	STK38L	1344.17	2.23531	8.30219e-161	1.65162e-158
ENSG00000065328	MCM10	221.419	2.23497	1.25681e-38	2.36428e-37
ENSG00000277734	TRAC	3.26451	2.23346	0.00240482	0.0058117
ENSG00000181773	GPR3	45.2401	2.22888	2.22886e-14	1.4332e-13
ENSG00000260428	SCX	38.9306	2.22435	2.49194e-12	1.40504e-11
ENSG00000185420	SMYD3	796.449	2.224	9.66702e-59	3.20523e-57
ENSG00000100206	DMC1	48.6586	2.22185	1.97872e-25	2.266e-24
ENSG00000267272	LINC01140	3.71638	2.22115	0.00135957	0.00341831
ENSG00000187498	COL4A1	5533.71	2.21418	1.84129e-16	1.33739e-15
ENSG00000076554	TPD52	1.50965	2.21187	0.00571982	0.013013
ENSG00000105989	WNT2	786.204	2.21137	1.28284e-19	1.10112e-18
ENSG00000176208	ATAD5	135.666	2.20681	2.49279e-47	5.99337e-46
ENSG00000168496	FEN1	1136.24	2.20612	1.47794e-98	1.12624e-96
ENSG00000148841	ITPRIP	2642.43	2.20571	5.79602e-201	2.17158e-198
ENSG00000214391	TUBAP2	15.1732	2.20449	1.00178e-08	4.32244e-08
ENSG00000135476	ESPL1	420.037	2.20399	1.45804e-97	1.07819e-95
ENSG00000096696	DSP	3831.67	2.19573	1.55817e-159	3.04588e-157
ENSG00000257167	TMPO-AS1	55.7262	2.18735	6.05333e-27	7.37155e-26
ENSG00000070371	CLTCL1	579.528	2.18546	8.15473e-69	3.40741e-67
ENSG00000137124	ALDH1B1	2537.24	2.17942	2.14294e-217	1.04724e-214
ENSG00000061337	LZTS1	50.4422	2.17902	6.68779e-21	6.1189e-20
ENSG00000134516	DOCK2	606.879	2.17874	1.89875e-140	2.65117e-138
ENSG00000244242	IFITM10	94.3166	2.17457	5.36739e-21	4.94301e-20
ENSG00000181544	FANCB	101.299	2.17328	2.33845e-23	2.4281e-22
ENSG00000205549	C9orf92	1.45907	2.1672	0.00634753	0.0143366
ENSG00000196923	PDLIM7	5746.37	2.16649	1.01013e-199	3.72259e-197
ENSG00000188610	FAM72B	20.5368	2.16511	5.87263e-12	3.227e-11
ENSG00000166803	PCLAF	104.444	2.15954	1.84232e-31	2.70865e-30
ENSG00000064655	EYA2	138.106	2.15906	1.87614e-31	2.75297e-30
ENSG00000236509	RPL21P133	2.57741	2.1588	0.00659741	0.0148547
ENSG00000162702	ZNF281	2276.16	2.15813	7.68682e-206	3.26037e-203
ENSG00000072657	TRHDE	219.005	2.15082	8.06514e-38	1.46924e-36
ENSG00000074590	NUAK1	1848.26	2.15007	2.93464e-165	6.66371e-163
ENSG00000257219	LINC02407	17.3944	2.14847	5.05982e-09	2.23819e-08
ENSG00000260454	AL355607.2	3.03494	2.14681	0.00301391	0.0071696
ENSG00000051180	RAD51	273.423	2.14678	3.21858e-79	1.6444e-77
ENSG00000271709	AC017033.1	1.96711	2.14591	0.00636572	0.0143763
ENSG00000196584	XRCC2	99.4525	2.14084	6.2729e-33	9.72516e-32
ENSG00000183763	TRAIP	137.308	2.14057	4.56771e-42	9.5076e-41
ENSG00000092853	CLSPN	507.169	2.1288	1.76107e-35	2.98109e-34
ENSG00000275342	PRAG1	135.9	2.12488	3.47292e-33	5.41786e-32
ENSG00000157554	ERG	3.93726	2.12399	0.000750593	0.00196544
ENSG00000143631	FLG	2.04109	2.12255	0.00778142	0.0172681
ENSG00000125538	IL1B	1.61118	2.12007	0.00946459	0.0206748
ENSG00000263916	AC100778.2	1.81841	2.11845	0.00708295	0.0158354
ENSG00000100629	CEP128	166.224	2.11677	4.98728e-47	1.19143e-45
ENSG00000188916	FAM196A	52.1861	2.11605	3.3055e-18	2.6624e-17
ENSG00000279821	AC145098.2	97.3252	2.11535	4.02249e-37	7.18804e-36
ENSG00000185480	PARPBP	224.653	2.11524	1.04781e-44	2.3461e-43
ENSG00000128606	LRRC17	45.142	2.1143	2.19452e-13	1.32651e-12
ENSG00000175352	NRIP3	409.652	2.11285	3.59762e-86	2.16822e-84
ENSG00000183578	TNFAIP8L3	103.496	2.11152	8.03619e-16	5.62959e-15
ENSG00000170961	HAS2	4451.82	2.10999	8.38951e-09	3.63594e-08
ENSG00000171889	MIR31HG	179.222	2.10961	2.86858e-68	1.18758e-66
ENSG00000275993	CU639417.2	16.8144	2.10887	8.00112e-09	3.47431e-08
ENSG00000105088	OLFM2	1081.36	2.1079	4.87756e-67	1.96501e-65
ENSG00000133135	RNF128	25.3493	2.10369	5.92894e-13	3.48908e-12
ENSG00000261411	AL161938.1	1.36694	2.10306	0.00701479	0.0157017
ENSG00000165891	E2F7	383.902	2.10301	1.24008e-57	3.97676e-56
ENSG00000128052	KDR	12.8638	2.09771	5.41089e-08	2.19402e-07
ENSG00000047662	FAM184B	14.2587	2.0962	6.12377e-09	2.68557e-08
ENSG00000136603	SKIL	1909.81	2.09581	3.52759e-98	2.64334e-96
ENSG00000138795	LEF1	18.9224	2.09347	4.50272e-10	2.16562e-09
ENSG00000145794	MEGF10	33.1842	2.08998	1.12434e-14	7.35809e-14
ENSG00000167034	NKX3-1	203.445	2.08697	5.05297e-62	1.82036e-60
ENSG00000137868	STRA6	4.82824	2.08352	0.000284271	0.000788552
ENSG00000101665	SMAD7	1764.41	2.08292	1.19251e-141	1.7075e-139
ENSG00000271324	AC112220.3	8.73088	2.08213	2.10349e-05	6.68077e-05
ENSG00000134222	PSRC1	271.941	2.08029	1.24325e-52	3.49354e-51
ENSG00000076716	GPC4	861.362	2.08008	5.68857e-84	3.25392e-82
ENSG00000276043	UHRF1	1155.61	2.07838	4.4714e-55	1.35468e-53
ENSG00000178752	ERFE	65.8629	2.07487	6.69693e-17	4.99326e-16
ENSG00000279333	AC096636.1	5.89462	2.07359	0.000100391	0.00029393
ENSG00000240708	LINC02030	2.51222	2.07282	0.00616247	0.0139481
ENSG00000153044	CENPH	183.569	2.06822	9.77418e-50	2.5431e-48
ENSG00000149503	INCENP	620.727	2.0681	4.67567e-82	2.54501e-80
ENSG00000235205	TATDN2P3	25.4128	2.0656	1.02897e-13	6.34605e-13
ENSG00000100479	POLE2	106.552	2.06232	7.20057e-27	8.73079e-26
ENSG00000117877	CD3EAP	525.67	2.05639	1.29322e-86	7.85718e-85
ENSG00000123975	CKS2	734.866	2.05079	1.04453e-64	4.00699e-63
ENSG00000140525	FANCI	1055.08	2.04951	2.21174e-80	1.16168e-78
ENSG00000198056	PRIM1	172.999	2.04483	1.95144e-48	4.88513e-47
ENSG00000188486	H2AFX	1200.51	2.0403	2.85587e-58	9.35858e-57
ENSG00000156427	FGF18	9.5854	2.04011	3.17732e-05	9.89968e-05
ENSG00000031691	CENPQ	223.265	2.03542	2.85818e-32	4.31221e-31
ENSG00000184564	SLITRK6	1.35175	2.03452	0.00863607	0.0190109
ENSG00000146918	NCAPG2	1185.38	2.03398	1.63377e-141	2.32451e-139
ENSG00000170965	PLAC1	4.58304	2.03067	0.00134228	0.00337974
ENSG00000123689	G0S2	5.19844	2.03003	0.000422279	0.00114675
ENSG00000257335	MGAM	3.86048	2.02732	0.00117462	0.00298258
ENSG00000267702	AP005131.6	5.31366	2.02219	0.000231286	0.000649103
ENSG00000283162	AL390726.6	5.85504	2.01986	0.000191165	0.000541642
ENSG00000025423	HSD17B6	33.069	2.01748	2.62308e-15	1.7885e-14
ENSG00000065911	MTHFD2	4221.27	2.01379	2.41481e-67	9.79872e-66
ENSG00000127423	AUNIP	72.5042	2.01264	9.6268e-22	9.16993e-21
ENSG00000198768	APCDD1L	1628.44	2.01227	1.00068e-45	2.29309e-44
ENSG00000147536	GINS4	329.305	2.01053	2.39351e-74	1.12096e-72
ENSG00000076706	MCAM	184.191	2.00878	2.33733e-33	3.66411e-32
ENSG00000145708	CRHBP	1.00228	2.00839	0.0168298	0.0349809
ENSG00000164465	DCBLD1	1501.38	2.00734	4.3894e-143	6.44926e-141
ENSG00000235448	LURAP1L-AS1	1.38594	2.00426	0.00806845	0.0178522
ENSG00000284391	AL139398.1	2.3925	1.99941	0.0075117	0.0167092
ENSG00000227036	LINC00511	107.884	1.99616	5.72139e-38	1.04908e-36
ENSG00000104889	RNASEH2A	395.305	1.99314	2.54984e-71	1.12614e-69
ENSG00000174442	ZWILCH	838.859	1.99249	1.60803e-74	7.56245e-73
ENSG00000228802	AC073641.1	2.39097	1.98303	0.00784802	0.0174039
ENSG00000128944	KNSTRN	535.142	1.98273	2.7487e-118	2.88742e-116
ENSG00000070182	SPTB	7.04724	1.98086	4.46373e-05	0.000136542
ENSG00000115468	EFHD1	125.28	1.97942	1.27403e-27	1.59823e-26
ENSG00000156802	ATAD2	1586.69	1.97471	5.62688e-95	3.96527e-93
ENSG00000135362	PRR5L	201.312	1.9723	8.19394e-36	1.40076e-34
ENSG00000136630	HLX	276.837	1.97045	2.41697e-43	5.17461e-42
ENSG00000067057	PFKP	3258.82	1.96553	9.57673e-132	1.18288e-129
ENSG00000164087	POC1A	292.964	1.96454	5.35764e-83	2.98118e-81
ENSG00000079616	KIF22	953.5	1.96356	6.32527e-114	6.18226e-112
ENSG00000159363	ATP13A2	696.281	1.96312	3.79905e-135	4.93656e-133
ENSG00000131470	PSMC3IP	312.332	1.96285	8.05294e-49	2.05017e-47
ENSG00000119969	HELLS	304.359	1.95944	1.8232e-25	2.09003e-24
ENSG00000177757	FAM87B	7.46127	1.95814	9.46819e-05	0.000278192
ENSG00000152495	CAMK4	159.257	1.95808	5.99079e-42	1.24352e-40
ENSG00000138316	ADAMTS14	618.325	1.95554	1.13994e-42	2.40844e-41
ENSG00000171793	CTPS1	2086.66	1.95458	1.15545e-72	5.25801e-71
ENSG00000136122	BORA	166.298	1.95336	3.29092e-56	1.02465e-54
ENSG00000135636	DYSF	49.5534	1.95043	1.73737e-10	8.61782e-10
ENSG00000159251	ACTC1	299.922	1.94841	1.03708e-08	4.46961e-08
ENSG00000176887	SOX11	3.8547	1.9455	0.00260947	0.00626183
ENSG00000229162	AL445471.1	5.80541	1.9448	0.000381429	0.00104085
ENSG00000229647	MYOSLID	33.76	1.94436	5.32764e-13	3.14592e-12
ENSG00000111348	ARHGDIB	28.9673	1.9399	4.04169e-12	2.24561e-11
ENSG00000261008	LINC01572	21.1855	1.93851	5.53554e-10	2.64482e-09
ENSG00000160957	RECQL4	423.716	1.93771	5.986e-94	4.16611e-92
ENSG00000143153	ATP1B1	775.606	1.93429	4.10863e-48	1.01832e-46
ENSG00000106025	TSPAN12	16.9691	1.93276	2.31611e-08	9.7154e-08
ENSG00000169884	WNT10B	7.92817	1.92975	0.00014445	0.000415514
ENSG00000265112	MIR3153	2.27049	1.92324	0.00868172	0.0190983
ENSG00000138685	FGF2	7065.45	1.92263	1.57138e-49	4.06031e-48
ENSG00000184445	KNTC1	851.599	1.9215	1.33852e-87	8.31216e-86
ENSG00000229676	ZNF492	9.58617	1.91974	7.3001e-06	2.43156e-05
ENSG00000236453	AC003092.1	26.6585	1.9169	1.17843e-10	5.91173e-10
ENSG00000225166	AC012462.1	5.48305	1.91538	0.000309931	0.000856454
ENSG00000137033	IL33	31.0912	1.91515	5.78953e-09	2.54694e-08
ENSG00000108106	UBE2S	637.19	1.91283	6.72375e-41	1.35076e-39
ENSG00000023909	GCLM	1734.5	1.91261	3.17572e-123	3.64236e-121
ENSG00000197472	ZNF695	6.05247	1.91137	0.000317331	0.000876042
ENSG00000127824	TUBA4A	163.482	1.91079	3.50886e-38	6.48677e-37
ENSG00000115318	LOXL3	3899.12	1.90937	6.42558e-272	5.15883e-269
ENSG00000230873	STMND1	4.04929	1.90843	0.00129225	0.00326293
ENSG00000173868	PHOSPHO1	2.76202	1.90647	0.00621051	0.0140497
ENSG00000114529	C3orf52	86.7783	1.88766	1.45615e-21	1.37423e-20
ENSG00000158008	EXTL1	152.381	1.88687	5.53541e-43	1.17726e-41
ENSG00000227028	SLC8A1-AS1	5.39963	1.88508	0.000466566	0.00125987
ENSG00000115221	ITGB6	4.40014	1.88083	0.00105089	0.00268994
ENSG00000050555	LAMC3	33.1278	1.87991	1.24512e-12	7.18989e-12
ENSG00000251085	LINC01969	12.8263	1.87898	2.84786e-07	1.08416e-06
ENSG00000235313	HM13-IT1	10.1646	1.87896	3.83354e-06	1.31549e-05
ENSG00000183023	SLC8A1	604.599	1.87856	2.1383e-91	1.41796e-89
ENSG00000170681	CAVIN4	103.246	1.87848	1.76248e-32	2.68251e-31
ENSG00000134668	SPOCD1	1257.19	1.878	3.0252e-31	4.40457e-30
ENSG00000164045	CDC25A	175.238	1.87551	1.47519e-24	1.6256e-23
ENSG00000108176	DNAJC12	10.4678	1.87314	5.6568e-06	1.9091e-05
ENSG00000137310	TCF19	1027.94	1.87177	1.8649e-91	1.24033e-89
ENSG00000170290	SLN	6.07581	1.87115	0.000672995	0.00177632
ENSG00000058804	NDC1	637.836	1.87003	7.90419e-52	2.16427e-50
ENSG00000086062	B4GALT1	6731.06	1.86729	2.91927e-158	5.56146e-156
ENSG00000174576	NPAS4	4.95145	1.86579	0.000923573	0.00238513
ENSG00000143217	NECTIN4	6.37805	1.86402	0.000536045	0.00143575
ENSG00000029993	HMGB3	880.832	1.86323	5.43768e-138	7.27613e-136
ENSG00000267500	ZNF887P	7.69191	1.86266	5.67152e-05	0.000171044
ENSG00000167553	TUBA1C	4368.97	1.86166	1.95943e-110	1.78332e-108
ENSG00000213228	RPL12P38	230.015	1.85877	3.422e-34	5.5184e-33
ENSG00000228022	HCG20	2.68592	1.85483	0.00706075	0.015792
ENSG00000187840	EIF4EBP1	1379.76	1.85366	2.22638e-41	4.55406e-40
ENSG00000011422	PLAUR	2182.78	1.85327	3.27278e-115	3.28447e-113
ENSG00000197461	PDGFA	174.028	1.85254	2.0547e-36	3.58337e-35
ENSG00000101945	SUV39H1	199.934	1.85238	8.70582e-59	2.89079e-57
ENSG00000186517	ARHGAP30	1.79299	1.85062	0.00990334	0.021539
ENSG00000213853	EMP2	2227.75	1.85008	2.64193e-113	2.52726e-111
ENSG00000101115	SALL4	26.691	1.85004	3.20516e-12	1.79412e-11
ENSG00000131153	GINS2	195.622	1.84966	1.03191e-21	9.81695e-21
ENSG00000100345	MYH9	35224.6	1.84817	2.7204e-176	7.84032e-174
ENSG00000138092	CENPO	772.713	1.84601	1.08815e-129	1.3081e-127
ENSG00000113645	WWC1	47.5173	1.84545	2.25515e-15	1.54231e-14
ENSG00000276672	AL161891.1	19.3391	1.84501	6.70369e-10	3.18602e-09
ENSG00000149548	CCDC15	111.164	1.84276	7.38187e-26	8.63844e-25
ENSG00000271590	AC108463.3	14.471	1.84178	3.21451e-07	1.21735e-06
ENSG00000121454	LHX4	3.02474	1.84164	0.00426554	0.00989672
ENSG00000097046	CDC7	145.712	1.84074	1.19095e-29	1.63247e-28
ENSG00000260727	SLC7A5P1	4.80537	1.83933	0.00102523	0.00262916
ENSG00000143942	CHAC2	30.4135	1.83894	2.13714e-09	9.747e-09
ENSG00000266920	ACTBP9	6.19585	1.83823	0.000331805	0.000913754
ENSG00000176170	SPHK1	4023.01	1.83642	3.56097e-136	4.65411e-134
ENSG00000272975	MYHAS	3.41382	1.83523	0.005839	0.013268
ENSG00000133401	PDZD2	6.0707	1.83511	0.000815632	0.00212363
ENSG00000251593	MSNP1	5.97529	1.83376	0.0003589	0.000983191
ENSG00000075340	ADD2	115.01	1.83376	2.64515e-34	4.28407e-33
ENSG00000241634	AC069499.1	15.2373	1.83021	3.26793e-07	1.23613e-06
ENSG00000146006	LRRTM2	14.9835	1.82826	4.31091e-08	1.76552e-07
ENSG00000233452	STXBP5-AS1	101.116	1.82826	9.95941e-36	1.69355e-34
ENSG00000138376	BARD1	248.819	1.82793	2.28133e-55	6.99651e-54
ENSG00000115844	DLX2	82.3427	1.82754	9.54887e-21	8.66957e-20
ENSG00000183814	LIN9	158.133	1.82275	2.55883e-51	6.90546e-50
ENSG00000171617	ENC1	1762.4	1.82217	2.99011e-54	8.903e-53
ENSG00000198830	HMGN2	3665.12	1.81716	1.56971e-132	1.97135e-130
ENSG00000166670	MMP10	138.674	1.81356	3.86014e-20	3.39499e-19
ENSG00000253125	AC055854.1	3.84085	1.80912	0.0019291	0.0047374
ENSG00000185052	SLC24A3	20.6681	1.80608	1.28309e-09	5.94476e-09
ENSG00000169184	MN1	768.108	1.80566	2.3787e-10	1.16703e-09
ENSG00000196230	TUBB	23870.6	1.80276	2.98491e-188	9.19187e-186
ENSG00000156509	FBXO43	29.2571	1.80231	1.30944e-12	7.54387e-12
ENSG00000142920	AZIN2	163.368	1.80227	2.88211e-26	3.42985e-25
ENSG00000122483	CCDC18	241.463	1.80165	2.54566e-56	7.97027e-55
ENSG00000197106	SLC6A17	15.3382	1.80106	2.48598e-07	9.52205e-07
ENSG00000165434	PGM2L1	371.242	1.79847	9.68703e-60	3.29946e-58
ENSG00000124302	CHST8	1.49027	1.79813	0.0108204	0.023355
ENSG00000100644	HIF1A	18634.6	1.79663	6.1747e-172	1.65247e-169
ENSG00000120708	TGFBI	101693	1.79448	3.18538e-63	1.18164e-61
ENSG00000104722	NEFM	11.3862	1.79203	7.41148e-06	2.46793e-05
ENSG00000151849	CENPJ	456.102	1.79095	1.85304e-85	1.09334e-83
ENSG00000107859	PITX3	4.05988	1.79005	0.00281976	0.00673483
ENSG00000103995	CEP152	164.013	1.7851	2.56664e-43	5.48983e-42
ENSG00000163110	PDLIM5	2084.22	1.7836	2.87659e-77	1.41192e-75
ENSG00000186638	KIF24	169.375	1.78151	1.42244e-56	4.4974e-55
ENSG00000111206	FOXM1	1534.92	1.77963	9.9632e-62	3.56077e-60
ENSG00000174945	AMZ1	137.52	1.77941	1.52647e-40	3.03137e-39
ENSG00000011332	DPF1	28.4292	1.7786	2.41402e-09	1.09409e-08
ENSG00000197275	RAD54B	21.7029	1.77858	1.09297e-09	5.0922e-09
ENSG00000186197	EDARADD	6.39884	1.77788	0.000522342	0.00140156
ENSG00000154451	GBP5	158.125	1.77634	2.26858e-32	3.4365e-31
ENSG00000182481	KPNA2	3182.97	1.76897	7.95212e-130	9.61095e-128
ENSG00000166582	CENPV	75.8065	1.76895	7.59741e-20	6.5942e-19
ENSG00000168675	LDLRAD4	309.837	1.76859	2.64341e-12	1.48895e-11
ENSG00000158714	SLAMF8	12.5195	1.76831	4.8144e-06	1.63708e-05
ENSG00000231066	NPM1P9	5.72172	1.76786	0.00066786	0.0017638
ENSG00000171208	NETO2	542.648	1.76775	7.02976e-44	1.52833e-42
ENSG00000210194	MT-TE	13.7075	1.76731	3.10092e-06	1.0736e-05
ENSG00000136824	SMC2	1141.74	1.76638	2.00857e-94	1.40662e-92
ENSG00000139618	BRCA2	237.309	1.76523	1.62174e-40	3.20922e-39
ENSG00000130635	COL5A1	48735.1	1.76133	9.26455e-15	6.0986e-14
ENSG00000124813	RUNX2	653.494	1.75983	1.05692e-89	6.88684e-88
ENSG00000143878	RHOB	1652.74	1.75938	2.95013e-108	2.64219e-106
ENSG00000126500	FLRT1	5.43623	1.75808	0.00184503	0.00454784
ENSG00000160161	CILP2	35.2907	1.75707	3.86526e-15	2.61248e-14
ENSG00000247095	MIR210HG	91.3536	1.75358	1.24403e-30	1.76775e-29
ENSG00000172244	C5orf34	91.4635	1.75316	1.42784e-27	1.78719e-26
ENSG00000092820	EZR	1751.89	1.75309	4.57613e-161	9.26769e-159
ENSG00000117519	CNN3	9601.5	1.75222	2.32659e-268	1.80351e-265
ENSG00000232774	FLJ22447	22.7167	1.74585	2.6895e-09	1.21479e-08
ENSG00000170873	MTSS1	106.082	1.74582	9.8734e-25	1.09661e-23
ENSG00000143013	LMO4	1779.91	1.74499	2.98688e-134	3.79351e-132
ENSG00000136108	CKAP2	1315.26	1.74433	7.22499e-83	4.01031e-81
ENSG00000139572	GPR84	3.43652	1.7435	0.00502465	0.0115365
ENSG00000103175	WFDC1	104.555	1.73705	2.20054e-22	2.16775e-21
ENSG00000172115	CYCS	2152.32	1.73616	6.94057e-31	9.98874e-30
ENSG00000131351	HAUS8	197.264	1.73091	4.69804e-44	1.02635e-42
ENSG00000197361	FBXL22	11.1755	1.72691	4.31835e-06	1.476e-05
ENSG00000179362	HMGN2P46	4.70965	1.72372	0.00176993	0.00437279
ENSG00000176890	TYMS	1694.85	1.72321	3.57254e-85	2.10237e-83
ENSG00000132031	MATN3	60.1063	1.72134	8.85005e-18	6.93203e-17
ENSG00000166002	SMCO4	197.999	1.71827	1.44456e-56	4.56092e-55
ENSG00000227456	LINC00310	44.4149	1.71622	7.96355e-16	5.58257e-15
ENSG00000182054	IDH2	1854.75	1.7131	1.34491e-85	8.04087e-84
ENSG00000168621	GDNF	286.002	1.71198	1.58669e-36	2.78445e-35
ENSG00000197646	PDCD1LG2	1018.49	1.71158	3.17044e-38	5.86596e-37
ENSG00000258777	HIF1A-AS1	11.6117	1.71072	0.000148626	0.000426761
ENSG00000115129	TP53I3	2196.57	1.70523	3.69131e-89	2.39137e-87
ENSG00000157168	NRG1	1772.4	1.70345	4.63158e-71	2.03753e-69
ENSG00000125245	GPR18	1.75862	1.70344	0.013172	0.0279749
ENSG00000166471	TMEM41B	1338.46	1.69954	2.28464e-27	2.8328e-26
ENSG00000116771	AGMAT	34.8452	1.69941	2.3419e-09	1.06334e-08
ENSG00000178860	MSC	1110.91	1.69851	2.64326e-65	1.02449e-63
ENSG00000166016	ABTB2	522.831	1.69822	2.66838e-96	1.92878e-94
ENSG00000165272	AQP3	33.7578	1.69626	1.02925e-09	4.80929e-09
ENSG00000266524	GDF10	5.71023	1.69395	0.000871443	0.00225952
ENSG00000105750	ZNF85	162.65	1.69366	2.55141e-46	5.98078e-45
ENSG00000084710	EFR3B	68.7392	1.69288	1.43328e-19	1.22604e-18
ENSG00000198108	CHSY3	104.367	1.69101	4.61138e-34	7.40986e-33
ENSG00000137135	ARHGEF39	47.0496	1.69085	1.87599e-17	1.44327e-16
ENSG00000271020	AC112220.2	27.7027	1.68922	8.28807e-09	3.59405e-08
ENSG00000214050	FBXO16	2.17383	1.68871	0.0137034	0.0290287
ENSG00000212769	HMGN2P8	130.599	1.68581	1.58803e-29	2.16096e-28
ENSG00000214357	NEURL1B	166.041	1.68539	5.07464e-36	8.76175e-35
ENSG00000164604	GPR85	95.039	1.68457	3.71147e-26	4.40517e-25
ENSG00000128645	HOXD1	16.9742	1.68382	5.43548e-07	2.02033e-06
ENSG00000185972	CCIN	110.17	1.68189	6.01734e-34	9.5936e-33
ENSG00000181458	TMEM45A	1525.01	1.68145	1.1033e-63	4.15446e-62
ENSG00000167513	CDT1	181.12	1.68066	1.78135e-34	2.90811e-33
ENSG00000061656	SPAG4	39.8042	1.6805	2.56661e-15	1.75266e-14
ENSG00000173207	CKS1B	693.703	1.67906	3.15174e-66	1.24519e-64
ENSG00000100889	PCK2	2133.92	1.67872	1.75809e-16	1.27985e-15
ENSG00000075624	ACTB	71558.5	1.67848	2.72052e-80	1.42558e-78
ENSG00000189423	USP32P3	2.86499	1.6769	0.00700817	0.01569
ENSG00000237399	PITRM1-AS1	15.5174	1.67663	3.24354e-07	1.22773e-06
ENSG00000269927	AC004817.3	6.26947	1.6751	0.000762676	0.00199522
ENSG00000073008	PVR	1388.05	1.67487	1.54589e-114	1.53768e-112
ENSG00000213186	TRIM59	237.565	1.6735	2.26158e-28	2.9269e-27
ENSG00000169594	BNC1	773.957	1.67256	2.25231e-58	7.39152e-57
ENSG00000140526	ABHD2	3261.55	1.67095	1.35897e-85	8.10335e-84
ENSG00000116183	PAPPA2	219.345	1.67054	2.26114e-05	7.15416e-05
ENSG00000172986	GXYLT2	299.576	1.66964	6.48506e-59	2.15657e-57
ENSG00000100749	VRK1	309.006	1.6679	8.16081e-58	2.64726e-56
ENSG00000106462	EZH2	434.126	1.66768	6.85764e-47	1.6296e-45
ENSG00000259863	SH3RF3-AS1	34.7718	1.6668	7.58753e-12	4.13899e-11
ENSG00000113448	PDE4D	121.679	1.66481	8.13904e-24	8.66315e-23
ENSG00000204899	MZT1	388.314	1.66339	4.33544e-37	7.73497e-36
ENSG00000185274	GALNT17	3.20778	1.66245	0.00503209	0.0115524
ENSG00000046604	DSG2	5.93041	1.66183	0.000571513	0.00152458
ENSG00000197183	NOL4L	396.298	1.66109	8.41012e-78	4.18273e-76
ENSG00000152413	HOMER1	282.563	1.65832	1.01513e-29	1.39658e-28
ENSG00000170017	ALCAM	3127.25	1.65724	1.17188e-47	2.85107e-46
ENSG00000112877	CEP72	48.6625	1.65704	4.10946e-17	3.10732e-16
ENSG00000113578	FGF1	399.617	1.65607	1.61646e-39	3.11114e-38
ENSG00000135069	PSAT1	5722.89	1.65503	5.59955e-13	3.29955e-12
ENSG00000157214	STEAP2	618.209	1.6531	3.40337e-41	6.91752e-40
ENSG00000263272	AC004148.2	15.4257	1.65267	1.5458e-06	5.5123e-06
ENSG00000235978	AC018816.1	5.43839	1.65014	0.00165052	0.0041003
ENSG00000196083	IL1RAP	777.063	1.64923	1.98966e-59	6.72594e-58
ENSG00000198805	PNP	467.766	1.64852	2.37426e-27	2.94069e-26
ENSG00000143476	DTL	368.101	1.64782	7.16687e-22	6.87922e-21
ENSG00000143179	UCK2	2778.35	1.64218	1.98373e-177	5.79146e-175
ENSG00000114346	ECT2	1257.6	1.64116	1.27152e-57	4.07175e-56
ENSG00000159200	RCAN1	2326.44	1.63946	1.55997e-72	7.08448e-71
ENSG00000278472	AC009268.2	1.58622	1.63731	0.0168307	0.0349809
ENSG00000149968	MMP3	15654.8	1.6362	6.97306e-26	8.16854e-25
ENSG00000249378	LINC01060	41.6402	1.63529	4.04805e-11	2.10065e-10
ENSG00000187800	PEAR1	86.3028	1.63465	1.7461e-22	1.72918e-21
ENSG00000114850	SSR3	7092.99	1.63445	2.40286e-40	4.73828e-39
ENSG00000181938	GINS3	146.835	1.63313	1.10651e-30	1.57532e-29
ENSG00000163673	DCLK3	11.216	1.63118	5.06703e-05	0.000153894
ENSG00000167325	RRM1	2412.46	1.63078	1.91412e-152	3.25981e-150
ENSG00000218336	TENM3	2423.62	1.62743	7.31762e-61	2.57031e-59
ENSG00000197249	SERPINA1	16.3544	1.62743	3.23879e-05	0.00010087
ENSG00000177300	CLDN22	6.84832	1.62712	0.000910276	0.00235396
ENSG00000112394	SLC16A10	6.02256	1.62658	0.00061396	0.00163142
ENSG00000275713	HIST1H2BH	8.0557	1.62437	0.000191385	0.000542196
ENSG00000012048	BRCA1	528.87	1.62434	3.41392e-86	2.06304e-84
ENSG00000096060	FKBP5	140.881	1.6227	1.14454e-25	1.32693e-24
ENSG00000178726	THBD	51.8923	1.62148	1.07709e-09	5.02241e-09
ENSG00000159753	CARMIL2	14.0872	1.62114	2.3999e-06	8.39553e-06
ENSG00000117595	IRF6	5.56747	1.62088	0.000924702	0.0023877
ENSG00000198554	WDHD1	407.941	1.62031	9.47609e-58	3.05628e-56
ENSG00000253669	AP003356.1	65.7246	1.61955	5.01268e-21	4.62582e-20
ENSG00000112186	CAP2	651.441	1.61707	1.47311e-85	8.73759e-84
ENSG00000137960	GIPC2	3.28115	1.61658	0.00781812	0.017341
ENSG00000213467	HMGB1P37	1.97481	1.61602	0.0159477	0.0333307
ENSG00000170689	HOXB9	263.56	1.61381	9.75355e-59	3.22916e-57
ENSG00000179841	AKAP5	14.1892	1.61341	1.33081e-06	4.76987e-06
ENSG00000121236	TRIM6	90.5403	1.61169	1.94576e-24	2.12436e-23
ENSG00000261189	AL031058.1	53.6917	1.61147	5.05521e-17	3.79944e-16
ENSG00000278177	AL354811.1	4.38455	1.60964	0.00231975	0.00562364
ENSG00000146950	SHROOM2	212.14	1.60953	6.85557e-53	1.94833e-51
ENSG00000226124	FTCDNL1	11.5373	1.60871	7.42379e-06	2.47166e-05
ENSG00000029153	ARNTL2	673.669	1.60802	9.26323e-22	8.83485e-21
ENSG00000177425	PAWR	1264.58	1.60353	1.50574e-96	1.09544e-94
ENSG00000231290	APCDD1L-AS1	127.336	1.60186	1.97905e-22	1.95384e-21
ENSG00000103187	COTL1	3670.16	1.60094	1.23813e-149	2.04655e-147
ENSG00000235674	LDHAP2	1.55507	1.60087	0.016444	0.0342779
ENSG00000198400	NTRK1	2.39777	1.60025	0.0125578	0.0267734
ENSG00000085840	ORC1	109.226	1.59958	6.07255e-24	6.48508e-23
ENSG00000117632	STMN1	3750.6	1.59923	3.97822e-121	4.40544e-119
ENSG00000246334	PRR7-AS1	1.35286	1.59917	0.0130423	0.027717
ENSG00000177508	IRX3	357.41	1.59834	1.33572e-46	3.14748e-45
ENSG00000094804	CDC6	557.046	1.59794	4.39756e-21	4.07322e-20
ENSG00000120802	TMPO	2194.37	1.59371	3.67823e-59	1.23046e-57
ENSG00000180914	OXTR	1018.68	1.59277	1.42653e-54	4.27008e-53
ENSG00000268108	AC008687.2	1.60844	1.59142	0.016708	0.0347516
ENSG00000202314	SNORD6	2.82171	1.59031	0.010687	0.0231048
ENSG00000170540	ARL6IP1	2115.05	1.58869	1.735e-61	6.16156e-60
ENSG00000156136	DCK	498.675	1.58735	5.8871e-38	1.0777e-36
ENSG00000260121	AC138028.4	1.75429	1.58534	0.0156199	0.0327278
ENSG00000135111	TBX3	4381.71	1.5818	1.504e-47	3.64331e-46
ENSG00000254726	MEX3A	150.567	1.57807	2.29938e-30	3.24076e-29
ENSG00000231607	DLEU2	79.4461	1.57751	3.88728e-12	2.16248e-11
ENSG00000278864	AC055811.4	81.8317	1.57627	1.82423e-24	1.99945e-23
ENSG00000139146	FAM60A	104.896	1.57472	1.97835e-19	1.68651e-18
ENSG00000161860	SYCE2	6.1083	1.57325	0.000667013	0.00176177
ENSG00000182158	CREB3L2	4510.16	1.57257	2.55886e-163	5.47839e-161
ENSG00000125885	MCM8	510.456	1.57151	2.74963e-46	6.43202e-45
ENSG00000272599	AC016394.1	12.5224	1.5711	1.91698e-05	6.12301e-05
ENSG00000031081	ARHGAP31	1737.55	1.57054	9.1523e-146	1.42878e-143
ENSG00000228716	DHFR	1432.19	1.57043	2.83691e-70	1.22642e-68
ENSG00000214114	MYCBP	272.042	1.57039	3.17437e-29	4.27049e-28
ENSG00000115738	ID2	2693.03	1.57038	7.96876e-53	2.25331e-51
ENSG00000178401	DNAJC22	20.1144	1.56935	3.30528e-07	1.249e-06
ENSG00000113810	SMC4	3047.23	1.56904	2.29063e-70	9.96003e-69
ENSG00000164574	GALNT10	4435.12	1.56903	1.90176e-171	4.9711e-169
ENSG00000137726	FXYD6	4.22515	1.56573	0.00313592	0.00743701
ENSG00000118513	MYB	9.90428	1.56443	0.000107867	0.000314793
ENSG00000167874	TMEM88	11.4466	1.5644	3.03896e-05	9.50017e-05
ENSG00000112029	FBXO5	505.898	1.56304	4.16622e-67	1.68145e-65
ENSG00000134775	FHOD3	922.947	1.56162	1.06473e-74	5.02839e-73
ENSG00000268379	AC025588.1	1.53875	1.56112	0.0172099	0.0356943
ENSG00000135269	TES	824.084	1.56074	7.06171e-91	4.65534e-89
ENSG00000213347	MXD3	263.846	1.55978	1.19762e-25	1.38704e-24
ENSG00000139116	KIF21A	179.329	1.55953	7.22462e-26	8.45883e-25
ENSG00000157193	LRP8	485.768	1.55718	4.78069e-21	4.416e-20
ENSG00000269974	AC091057.3	9.86716	1.55649	0.00010732	0.000313277
ENSG00000064652	SNX24	278.526	1.55647	1.49471e-53	4.34683e-52
ENSG00000103121	CMC2	812.928	1.55572	1.18484e-70	5.18193e-69
ENSG00000168476	REEP4	395.929	1.55337	3.00373e-48	7.48602e-47
ENSG00000178295	GEN1	421.229	1.55294	6.59286e-30	9.1317e-29
ENSG00000240032	LNCSRLR	8.60315	1.55237	0.000321556	0.000886943
ENSG00000128567	PODXL	1184.07	1.55236	4.48585e-09	1.99253e-08
ENSG00000176749	CDK5R1	91.7143	1.5502	9.43265e-21	8.56751e-20
ENSG00000184635	ZNF93	124.776	1.55015	2.98912e-32	4.50674e-31
ENSG00000222000	AC092675.1	1.6313	1.54979	0.0176837	0.036578
ENSG00000212232	SNORD17	9.94811	1.5495	0.000168958	0.000481574
ENSG00000166923	GREM1	72659.3	1.54919	4.16296e-127	4.89966e-125
ENSG00000049323	LTBP1	9163.47	1.54867	7.59352e-34	1.20808e-32
ENSG00000167772	ANGPTL4	518.595	1.54864	5.17945e-05	0.000157025
ENSG00000111602	TIMELESS	823.678	1.5483	7.75092e-95	5.44502e-93
ENSG00000162814	SPATA17	24.7002	1.54749	1.82075e-08	7.70962e-08
ENSG00000176014	TUBB6	6966.04	1.54324	2.05767e-86	1.2468e-84
ENSG00000070495	JMJD6	1244.78	1.54295	1.07723e-80	5.6979e-79
ENSG00000183337	BCOR	1305.11	1.54154	8.80532e-55	2.64631e-53
ENSG00000113140	SPARC	93557.8	1.54136	1.65035e-31	2.43278e-30
ENSG00000127589	TUBBP1	48.2279	1.54119	6.26677e-17	4.67875e-16
ENSG00000107957	SH3PXD2A	13666.9	1.53986	3.98484e-76	1.92644e-74
ENSG00000176619	LMNB2	2901.53	1.53818	4.69055e-105	3.93446e-103
ENSG00000135480	KRT7	849.653	1.5373	2.907e-11	1.52329e-10
ENSG00000112715	VEGFA	5579.62	1.53704	5.0256e-35	8.39966e-34
ENSG00000159216	RUNX1	3956.26	1.53224	1.17714e-88	7.51765e-87
ENSG00000170779	CDCA4	514.861	1.52964	4.19885e-40	8.23649e-39
ENSG00000101412	E2F1	360.603	1.52919	5.22127e-26	6.16461e-25
ENSG00000081059	TCF7	170.793	1.52732	3.52529e-13	2.10992e-12
ENSG00000248458	AL139147.1	13.3942	1.52694	3.07871e-05	9.61509e-05
ENSG00000104356	POP1	450.725	1.52677	2.18688e-36	3.80799e-35
ENSG00000240891	PLCXD2	19.0498	1.52596	5.48021e-07	2.03662e-06
ENSG00000198695	MT-ND6	1810.74	1.52503	7.36714e-47	1.74698e-45
ENSG00000185634	SHC4	22.3489	1.52495	5.05765e-08	2.05636e-07
ENSG00000145990	GFOD1	73.3465	1.5242	4.90009e-22	4.76033e-21
ENSG00000169684	CHRNA5	20.9143	1.52129	3.21827e-06	1.11303e-05
ENSG00000112312	GMNN	355.493	1.51962	3.13028e-82	1.71213e-80
ENSG00000144395	CCDC150	78.099	1.51829	8.98084e-21	8.17365e-20
ENSG00000175130	MARCKSL1	736.573	1.5154	1.15655e-65	4.50595e-64
ENSG00000271936	AC012073.1	22.1329	1.51387	1.86654e-08	7.89165e-08
ENSG00000153815	CMIP	743.477	1.51249	1.1024e-99	8.51615e-98
ENSG00000175166	PSMD2	8645.63	1.51192	2.50844e-101	1.99964e-99
ENSG00000186777	ZNF732	8.7339	1.51106	0.000444787	0.00120453
ENSG00000143933	CALM2	20502.6	1.51043	1.17548e-63	4.41884e-62
ENSG00000104783	KCNN4	56.4226	1.51011	9.64106e-17	7.11761e-16
ENSG00000054392	HHAT	263.446	1.50917	1.55078e-40	3.07693e-39
ENSG00000107020	PLGRKT	279.935	1.509	1.01291e-46	2.39183e-45
ENSG00000210196	MT-TP	26.5634	1.50595	6.33259e-09	2.7739e-08
ENSG00000138346	DNA2	160.126	1.50541	3.00726e-37	5.3953e-36
ENSG00000185347	C14orf80	110.457	1.50463	2.88546e-23	2.97819e-22
ENSG00000049192	ADAMTS6	1043.21	1.50433	1.33893e-50	3.53277e-49
ENSG00000014138	POLA2	450.232	1.50412	3.4284e-48	8.5255e-47
ENSG00000165061	ZMAT4	9.88844	1.50283	0.000100488	0.000294174
ENSG00000072110	ACTN1	18321.9	1.50261	8.38644e-175	2.29911e-172
ENSG00000132432	SEC61G	1473.32	1.50174	1.75889e-69	7.47444e-68
ENSG00000197147	LRRC8B	49.9411	1.49857	2.71117e-13	1.63004e-12
ENSG00000057657	PRDM1	598.979	1.49844	2.0411e-64	7.76379e-63
ENSG00000175305	CCNE2	226.391	1.49797	1.87778e-08	7.93764e-08
ENSG00000154146	NRGN	10.831	1.49606	0.000118424	0.000343638
ENSG00000006634	DBF4	361.452	1.49288	1.35342e-41	2.78615e-40
ENSG00000125398	SOX9	360.509	1.49145	1.0625e-28	1.39516e-27
ENSG00000200087	SNORA73B	12.6519	1.48909	8.10483e-05	0.000240365
ENSG00000131015	ULBP2	78.4703	1.48828	2.51807e-20	2.23387e-19
ENSG00000117394	SLC2A1	1434.3	1.48826	8.55222e-135	1.09859e-132
ENSG00000081277	PKP1	3.86159	1.48785	0.00937155	0.0204897
ENSG00000154928	EPHB1	63.1647	1.48749	1.39047e-12	8.00234e-12
ENSG00000102144	PGK1	8929.45	1.48743	8.3868e-135	1.08354e-132
ENSG00000164683	HEY1	20.4659	1.48672	5.12328e-06	1.73451e-05
ENSG00000163006	CCDC138	68.1335	1.48575	4.68798e-15	3.14866e-14
ENSG00000236333	TRHDE-AS1	34.9287	1.48547	9.84697e-08	3.91579e-07
ENSG00000142623	PADI1	5.60811	1.48398	0.00227057	0.00550976
ENSG00000127399	LRRC61	17.6254	1.48248	5.3385e-06	1.80547e-05
ENSG00000127586	CHTF18	379.464	1.481	1.51648e-40	3.01419e-39
ENSG00000197978	GOLGA6L9	50.7778	1.4794	4.88087e-11	2.52061e-10
ENSG00000256663	AC112777.1	13.5524	1.47898	3.07295e-05	9.60058e-05
ENSG00000173334	TRIB1	479.285	1.47877	4.19609e-44	9.22073e-43
ENSG00000177822	AC098864.1	99.2741	1.47703	4.40959e-23	4.49558e-22
ENSG00000099960	SLC7A4	5.63696	1.47492	0.00264171	0.0063338
ENSG00000177674	AGTRAP	772.504	1.47429	3.24179e-36	5.62311e-35
ENSG00000159147	DONSON	436.699	1.47395	1.8537e-31	2.7236e-30
ENSG00000015133	CCDC88C	3.48023	1.47161	0.00905471	0.0198643
ENSG00000162174	ASRGL1	10.0444	1.47051	0.000108225	0.000315798
ENSG00000261026	AC105046.1	15.3803	1.46988	2.27181e-05	7.18491e-05
ENSG00000236838	AC090617.2	4.40386	1.46954	0.00539067	0.0123215
ENSG00000184185	KCNJ12	90.9789	1.46901	1.79944e-24	1.97324e-23
ENSG00000258944	AC004846.2	5.1462	1.46833	0.00349773	0.00822565
ENSG00000223969	AC002456.1	7.18657	1.46747	0.000573018	0.00152805
ENSG00000115419	GLS	8589.24	1.46637	1.83495e-65	7.1243e-64
ENSG00000236393	AC091806.1	14.2923	1.46342	8.53335e-06	2.82643e-05
ENSG00000162551	ALPL	10.0364	1.46299	0.000200155	0.00056576
ENSG00000166562	SEC11C	183.208	1.46221	4.62477e-28	5.91718e-27
ENSG00000115414	FN1	1.97334e+06	1.46123	1.08803e-138	1.46461e-136
ENSG00000261039	LINC02544	5.91439	1.45924	0.00136307	0.00342672
ENSG00000170624	SGCD	10465.3	1.45752	4.18476e-58	1.36735e-56
ENSG00000116761	CTH	124.272	1.45739	2.61643e-13	1.57561e-12
ENSG00000260401	AP002761.4	1.38065	1.45478	0.0149106	0.0313703
ENSG00000173114	LRRN3	44.9053	1.4542	6.58082e-12	3.60558e-11
ENSG00000159055	MIS18A	237.544	1.45321	2.05974e-43	4.42666e-42
ENSG00000137094	DNAJB5	694.699	1.45314	1.05372e-81	5.6805e-80
ENSG00000159176	CSRP1	5697.38	1.45286	7.13939e-175	1.9814e-172
ENSG00000283199	FP565324.1	25.9923	1.45253	1.42056e-07	5.56149e-07
ENSG00000164185	ZNF474	5.09403	1.45226	0.00536232	0.0122605
ENSG00000128655	PDE11A	10.3882	1.45111	0.000138362	0.000398765
ENSG00000103449	SALL1	496.89	1.45109	4.439e-76	2.14139e-74
ENSG00000164032	H2AFZ	4435.65	1.45092	1.64159e-84	9.56032e-83
ENSG00000200534	SNORA33	9.29819	1.45022	0.000368388	0.00100722
ENSG00000067955	CBFB	1218.16	1.44985	7.31639e-29	9.69195e-28
ENSG00000105976	MET	659.185	1.44728	1.08789e-41	2.24366e-40
ENSG00000250107	CACNA1G-AS1	4.02063	1.44705	0.00623338	0.0140987
ENSG00000234362	LINC01914	4.74569	1.44598	0.00346992	0.00816395
ENSG00000125319	C17orf53	111.46	1.44466	3.17716e-21	2.95746e-20
ENSG00000111711	GOLT1B	1703.96	1.44346	3.74598e-11	1.94975e-10
ENSG00000198814	GK	191.847	1.44141	6.62386e-26	7.77162e-25
ENSG00000101096	NFATC2	131.202	1.43856	5.36094e-30	7.45754e-29
ENSG00000263567	AC007923.1	1.53471	1.4379	0.0216635	0.0439289
ENSG00000070950	RAD18	427.866	1.43447	4.81011e-27	5.8799e-26
ENSG00000171033	PKIA	93.307	1.43359	4.44746e-13	2.64215e-12
ENSG00000130052	STARD8	91.9774	1.43328	7.71779e-16	5.42175e-15
ENSG00000183850	ZNF730	11.3057	1.43291	0.000685925	0.00180832
ENSG00000231971	AL078590.2	4.26439	1.43222	0.00653288	0.0147183
ENSG00000274307	AC023449.2	20.5486	1.43139	1.72132e-07	6.69351e-07
ENSG00000131459	GFPT2	1622.32	1.42757	2.07964e-116	2.1154e-114
ENSG00000187605	TET3	525.822	1.42704	1.53675e-52	4.30751e-51
ENSG00000138207	RBP4	4.73504	1.42406	0.0039347	0.00918123
ENSG00000249406	AC015909.1	9.47623	1.42377	0.00199969	0.00489683
ENSG00000065809	FAM107B	624.098	1.42369	7.69799e-40	1.49698e-38
ENSG00000276131	AC009118.2	3.40534	1.42362	0.012002	0.0257005
ENSG00000105664	COMP	12423.3	1.42339	2.18893e-25	2.50163e-24
ENSG00000080839	RBL1	366.74	1.42239	5.56368e-25	6.25045e-24
ENSG00000120539	MASTL	548.899	1.42084	1.40271e-60	4.86619e-59
ENSG00000131435	PDLIM4	1297.75	1.4196	3.70694e-85	2.17577e-83
ENSG00000205213	LGR4	1390.43	1.41804	3.91341e-25	4.423e-24
ENSG00000157654	PALM2-AKAP2	10.7031	1.41655	0.000317845	0.000877245
ENSG00000248399	AL645924.1	2.70176	1.4156	0.0154816	0.0324796
ENSG00000147231	CXorf57	19.5994	1.415	2.53706e-05	7.98895e-05
ENSG00000262454	MIR193BHG	160.591	1.41392	6.15234e-31	8.88277e-30
ENSG00000171587	DSCAM	1.1639	1.41391	0.0166864	0.0347163
ENSG00000206113	CFAP99	11.977	1.41148	0.000297953	0.00082518
ENSG00000142949	PTPRF	1581.81	1.41135	2.74363e-106	2.35407e-104
ENSG00000224959	AC017002.1	3.78844	1.41081	0.00905946	0.0198728
ENSG00000108960	MMD	194.933	1.4105	6.04628e-22	5.85107e-21
ENSG00000062716	VMP1	3513.39	1.41004	3.17289e-70	1.3638e-68
ENSG00000173212	MAB21L3	5.41018	1.41002	0.00274049	0.00655593
ENSG00000134970	TMED7	1685.78	1.40829	7.4286e-09	3.23634e-08
ENSG00000085276	MECOM	8.84931	1.40816	0.000278982	0.000774836
ENSG00000273983	HIST1H3G	1.80453	1.40795	0.0236181	0.0475152
ENSG00000164932	CTHRC1	3985.29	1.40707	3.4172e-88	2.15783e-86
ENSG00000169991	IFFO2	968.689	1.40568	1.0951e-41	2.25644e-40
ENSG00000111186	WNT5B	2939.69	1.40517	1.93466e-73	8.91211e-72
ENSG00000196284	SUPT3H	165.319	1.40166	2.01797e-32	3.06514e-31
ENSG00000203995	ZYG11A	15.6809	1.40159	1.3078e-05	4.24417e-05
ENSG00000047932	GOPC	1888.88	1.39884	6.53058e-67	2.61689e-65
ENSG00000188501	LCTL	26.1724	1.39719	1.22078e-07	4.80617e-07
ENSG00000072682	P4HA2	4886.58	1.39678	3.04383e-78	1.52735e-76
ENSG00000173276	ZBTB21	1229.39	1.39586	9.95815e-47	2.35394e-45
ENSG00000180044	C3orf80	69.3139	1.39585	1.23122e-09	5.71382e-09
ENSG00000259450	AC113146.2	51.2973	1.39339	6.61895e-14	4.13777e-13
ENSG00000227496	AC099066.2	23.9631	1.39233	2.14001e-07	8.24323e-07
ENSG00000115902	SLC1A4	1186.91	1.3916	6.5866e-44	1.43476e-42
ENSG00000112655	PTK7	18131.4	1.38988	2.23863e-44	4.96786e-43
ENSG00000115758	ODC1	1182.95	1.3894	1.49538e-56	4.71474e-55
ENSG00000114450	GNB4	2165.8	1.38629	1.57116e-49	4.06031e-48
ENSG00000133874	RNF122	53.6347	1.38576	1.85467e-13	1.12623e-12
ENSG00000150093	ITGB1	97058.8	1.38439	6.95316e-82	3.76643e-80
ENSG00000039600	SOX30	1.5025	1.38437	0.0221175	0.0447485
ENSG00000131791	PRKAB2	1473.17	1.38377	2.57746e-66	1.02009e-64
ENSG00000087303	NID2	2022.19	1.38373	1.32335e-21	1.25153e-20
ENSG00000221866	PLXNA4	174.972	1.38352	7.45202e-31	1.07179e-29
ENSG00000134285	FKBP11	1031.65	1.38258	9.89765e-89	6.35712e-87
ENSG00000145715	RASA1	3102.68	1.38218	2.9146e-41	5.94018e-40
ENSG00000109881	CCDC34	269.218	1.38161	2.44588e-21	2.29002e-20
ENSG00000166145	SPINT1	6.25712	1.37868	0.00249141	0.00600288
ENSG00000179715	PCED1B	103.445	1.37772	3.31329e-15	2.24684e-14
ENSG00000240875	LINC00886	68.8713	1.37728	8.02798e-18	6.3079e-17
ENSG00000006453	BAIAP2L1	286.521	1.37573	3.0609e-46	7.13786e-45
ENSG00000131873	CHSY1	2229.24	1.37553	4.95161e-75	2.34836e-73
ENSG00000275632	AL035461.2	5.84277	1.37483	0.0035446	0.00833064
ENSG00000140557	ST8SIA2	101.825	1.37451	1.10206e-17	8.58728e-17
ENSG00000167552	TUBA1A	7146.99	1.37362	2.84683e-114	2.79462e-112
ENSG00000128228	SDF2L1	266.197	1.37294	1.82357e-20	1.63127e-19
ENSG00000158164	TMSB15A	21.9754	1.37059	8.86414e-08	3.54503e-07
ENSG00000187094	CCK	1.67585	1.37014	0.0226074	0.0456493
ENSG00000154380	ENAH	5229.88	1.36992	3.11572e-102	2.53773e-100
ENSG00000185477	GPRIN3	12.3494	1.36808	0.00015063	0.000432349
ENSG00000124116	WFDC3	8.91351	1.36659	0.000529662	0.00141984
ENSG00000156453	PCDH1	91.0117	1.36644	5.33572e-16	3.78621e-15
ENSG00000244586	WNT5A-AS1	9.48211	1.36449	0.000285869	0.000792885
ENSG00000126778	SIX1	79.1512	1.36331	4.17743e-19	3.49622e-18
ENSG00000135750	KCNK1	131.36	1.36304	7.44317e-23	7.51674e-22
ENSG00000186310	NAP1L3	203.799	1.36234	1.87969e-27	2.33714e-26
ENSG00000165501	LRR1	287.992	1.36198	2.31522e-26	2.76841e-25
ENSG00000196449	YRDC	305.143	1.36122	8.62541e-45	1.93512e-43
ENSG00000162496	DHRS3	317.94	1.36043	3.28414e-07	1.24184e-06
ENSG00000277846	SNORD30	2.59588	1.36003	0.0176198	0.0364592
ENSG00000196081	ZNF724	16.3729	1.35939	1.98417e-05	6.32144e-05
ENSG00000170006	TMEM154	114.284	1.35859	1.2437e-25	1.43893e-24
ENSG00000095637	SORBS1	34.0666	1.3579	2.58711e-09	1.16971e-08
ENSG00000108829	LRRC59	4898.26	1.35651	1.61433e-46	3.79207e-45
ENSG00000173540	GMPPB	1102.34	1.356	1.03514e-83	5.89113e-82
ENSG00000259768	AC004943.2	63.6012	1.35597	8.09118e-16	5.66635e-15
ENSG00000197045	GMFB	2186.49	1.35497	1.11555e-11	6.01093e-11
ENSG00000041982	TNC	124101	1.35409	5.34096e-39	1.01406e-37
ENSG00000152455	SUV39H2	271.866	1.35389	2.38232e-28	3.08139e-27
ENSG00000175984	DENND2C	286.401	1.35378	4.71392e-22	4.58343e-21
ENSG00000162062	C16orf59	74.7209	1.35132	1.02472e-15	7.14066e-15
ENSG00000090530	P3H2	211.671	1.35053	9.92897e-11	5.00455e-10
ENSG00000181195	PENK	215.981	1.35021	0.00032507	0.000895975
ENSG00000092969	TGFB2	191.808	1.34744	8.19989e-26	9.56087e-25
ENSG00000187951	ARHGAP11B	244.594	1.34737	4.70698e-34	7.54728e-33
ENSG00000213281	NRAS	2060.32	1.34502	9.82565e-40	1.90414e-38
ENSG00000189403	HMGB1	3698.18	1.34446	4.02941e-48	9.99792e-47
ENSG00000148459	PDSS1	105.262	1.34202	1.42894e-15	9.87701e-15
ENSG00000102763	VWA8	801.434	1.34078	7.21878e-118	7.51288e-116
ENSG00000189159	JPT1	1113.82	1.3399	5.50102e-91	3.63714e-89
ENSG00000130402	ACTN4	10232.2	1.33987	1.41408e-118	1.49242e-116
ENSG00000138587	MNS1	103.033	1.33971	3.07136e-17	2.33494e-16
ENSG00000182379	NXPH4	134.757	1.33858	6.72583e-22	6.47246e-21
ENSG00000154654	NCAM2	88.1206	1.33732	9.1698e-18	7.17747e-17
ENSG00000164603	BMT2	567.077	1.3365	1.06758e-55	3.29659e-54
ENSG00000165646	SLC18A2	3.16843	1.3346	0.0191431	0.0392967
ENSG00000147100	SLC16A2	1755.35	1.33244	2.44563e-75	1.16478e-73
ENSG00000134375	TIMM17A	2073.02	1.33221	8.72623e-44	1.89349e-42
ENSG00000097021	ACOT7	571.248	1.33197	1.51045e-30	2.14092e-29
ENSG00000136010	ALDH1L2	6129.87	1.33178	4.22944e-32	6.3343e-31
ENSG00000231298	LINC00704	33.0748	1.33171	1.9027e-06	6.71683e-06
ENSG00000137267	TUBB2A	526.845	1.33147	3.30585e-40	6.50748e-39
ENSG00000164104	HMGB2	1648.81	1.33075	1.59509e-36	2.79701e-35
ENSG00000109680	TBC1D19	413.855	1.33074	6.78463e-43	1.44021e-41
ENSG00000120699	EXOSC8	574.677	1.32904	5.21225e-59	1.73845e-57
ENSG00000280433	FP565260.7	17.8371	1.32874	3.36008e-05	0.000104503
ENSG00000118257	NRP2	1884.94	1.32855	8.15475e-69	3.40741e-67
ENSG00000155189	AGPAT5	275.287	1.32807	6.54908e-27	7.95801e-26
ENSG00000155380	SLC16A1	2162.06	1.32778	3.27738e-113	3.12184e-111
ENSG00000170027	YWHAG	6691.7	1.32695	3.63022e-55	1.10579e-53
ENSG00000151718	WWC2	2737.49	1.32605	1.29316e-142	1.8755e-140
ENSG00000273107	AL512598.1	4.34235	1.32567	0.00666671	0.0149928
ENSG00000146263	MMS22L	277.313	1.32494	2.47142e-29	3.33679e-28
ENSG00000182578	CSF1R	54.3404	1.32469	1.80059e-13	1.09398e-12
ENSG00000100297	MCM5	831.468	1.32446	1.37993e-27	1.72914e-26
ENSG00000004660	CAMKK1	1413.31	1.32226	7.0144e-74	3.26467e-72
ENSG00000128591	FLNC	9875.35	1.32113	2.69575e-123	3.10772e-121
ENSG00000183963	SMTN	3636.39	1.32094	5.03821e-107	4.38988e-105
ENSG00000167487	KLHL26	194.366	1.32057	5.98983e-33	9.29913e-32
ENSG00000162745	OLFML2B	1338.13	1.31937	1.53002e-66	6.10922e-65
ENSG00000068438	FTSJ1	1402.39	1.31815	9.29177e-98	6.91652e-96
ENSG00000230002	ALMS1-IT1	2.94851	1.31438	0.0201717	0.041175
ENSG00000184009	ACTG1	91146.3	1.31343	8.33881e-83	4.61715e-81
ENSG00000223452	HMGN2P18	1.11832	1.31338	0.0200223	0.0408848
ENSG00000157514	TSC22D3	827.329	1.31274	3.72659e-16	2.66456e-15
ENSG00000254002	AC012574.2	6.28089	1.31197	0.0025462	0.00612504
ENSG00000115290	GRB14	2.47434	1.31183	0.0195151	0.0399726
ENSG00000092470	WDR76	338.199	1.31108	2.644e-18	2.13803e-17
ENSG00000233521	LINC01638	24.4989	1.30947	1.64978e-05	5.30043e-05
ENSG00000198865	CCDC152	75.8111	1.30827	3.17122e-11	1.65711e-10
ENSG00000168701	TMEM208	700.898	1.30776	7.32211e-80	3.80141e-78
ENSG00000161692	DBF4B	198.366	1.30688	6.97663e-34	1.11151e-32
ENSG00000163602	RYBP	2215.47	1.30674	5.03268e-45	1.13475e-43
ENSG00000170390	DCLK2	338.003	1.30581	3.8113e-40	7.48279e-39
ENSG00000104177	MYEF2	122.101	1.3046	1.93167e-16	1.40122e-15
ENSG00000119714	GPR68	1242.08	1.30378	2.39678e-31	3.50779e-30
ENSG00000130487	KLHDC7B	3.27249	1.30376	0.0139173	0.0294457
ENSG00000151503	NCAPD3	880.461	1.30368	1.06838e-51	2.9147e-50
ENSG00000120742	SERP1	2989.39	1.30347	3.26742e-32	4.90987e-31
ENSG00000233912	AC026202.2	4.32663	1.30288	0.00896071	0.0196793
ENSG00000049541	RFC2	330.167	1.30264	3.86804e-36	6.69388e-35
ENSG00000162614	NEXN	1508.94	1.30235	2.43394e-49	6.26746e-48
ENSG00000110031	LPXN	1441.44	1.30213	2.39599e-17	1.82955e-16
ENSG00000117036	ETV3	1562.65	1.30167	1.62895e-28	2.1216e-27
ENSG00000163918	RFC4	364.018	1.29836	1.93378e-36	3.37774e-35
ENSG00000177398	UMODL1	4.88464	1.29743	0.00792623	0.0175583
ENSG00000162433	AK4	611.251	1.29735	1.51976e-29	2.0693e-28
ENSG00000172167	MTBP	142.168	1.29451	9.01938e-21	8.20541e-20
ENSG00000144355	DLX1	191.307	1.2938	7.42045e-35	1.23199e-33
ENSG00000101333	PLCB4	1427.56	1.29088	3.58306e-87	2.19475e-85
ENSG00000215417	MIR17HG	32.0767	1.29025	4.34069e-05	0.000133032
ENSG00000261578	AP003119.3	129.825	1.28988	1.01745e-16	7.50406e-16
ENSG00000111196	MAGOHB	376.042	1.28961	1.24776e-36	2.19998e-35
ENSG00000265579	AC023301.1	0.980399	1.28944	0.0193362	0.039646
ENSG00000102879	CORO1A	21.015	1.28743	8.67491e-06	2.8712e-05
ENSG00000164647	STEAP1	854.082	1.28574	4.30626e-18	3.44379e-17
ENSG00000261488	AC128688.2	6.90449	1.2852	0.00241904	0.00584291
ENSG00000104131	EIF3J	1967.87	1.28498	1.54967e-38	2.9079e-37
ENSG00000126215	XRCC3	147.418	1.2826	8.0701e-26	9.41442e-25
ENSG00000168243	GNG4	9.29783	1.27991	0.000568613	0.0015172
ENSG00000279384	AC080188.3	3.07509	1.27936	0.015696	0.0328687
ENSG00000092140	G2E3	521.152	1.27857	2.52635e-31	3.69021e-30
ENSG00000223960	AC009948.1	135.337	1.2783	1.44421e-20	1.29811e-19
ENSG00000267764	AC093567.1	1.62263	1.2778	0.023271	0.0468672
ENSG00000221823	PPP3R1	1282.16	1.276	2.20892e-25	2.52192e-24
ENSG00000151364	KCTD14	16.7026	1.27584	0.000385876	0.00105222
ENSG00000164929	BAALC	821.799	1.27426	6.96914e-15	4.61734e-14
ENSG00000102466	FGF14	12.2706	1.27402	0.000829054	0.00215633
ENSG00000018510	AGPS	1363.79	1.2728	5.13568e-79	2.6061e-77
ENSG00000250548	AL355916.1	5.01214	1.27159	0.00485486	0.0111718
ENSG00000239672	NME1	1003.69	1.27139	2.0519e-32	3.11246e-31
ENSG00000105486	LIG1	580.11	1.27073	3.60851e-53	1.03733e-51
ENSG00000259408	AC010809.2	15.0904	1.27056	0.000111643	0.000325033
ENSG00000115091	ACTR3	7896.28	1.27027	1.46309e-74	6.89525e-73
ENSG00000206053	JPT2	1238.05	1.26943	5.01808e-24	5.38456e-23
ENSG00000115325	DOK1	884.052	1.26882	9.62838e-53	2.71236e-51
ENSG00000261600	AC233266.2	2.67908	1.2685	0.0199997	0.0408461
ENSG00000186767	SPIN4	221.863	1.2668	1.55552e-18	1.26559e-17
ENSG00000165732	DDX21	5417.04	1.26646	7.91656e-34	1.25859e-32
ENSG00000270067	AC008536.1	17.7963	1.26629	9.51867e-06	3.13523e-05
ENSG00000171488	LRRC8C	246.39	1.266	7.88763e-12	4.29748e-11
ENSG00000075131	TIPIN	151.454	1.26588	2.11997e-16	1.53337e-15
ENSG00000229498	AC105053.1	2.78512	1.26565	0.020141	0.0411197
ENSG00000226808	LINC00840	2.91922	1.26454	0.0199201	0.0406983
ENSG00000204929	AC007389.1	4.10375	1.26437	0.0157133	0.0328989
ENSG00000163393	SLC22A15	457.878	1.26392	1.10008e-40	2.1982e-39
ENSG00000151790	TDO2	58.0753	1.26392	4.29658e-14	2.71083e-13
ENSG00000104738	MCM4	1835.06	1.2628	2.97713e-21	2.77585e-20
ENSG00000261236	BOP1	817.178	1.26224	9.9943e-57	3.16885e-55
ENSG00000214826	DDX12P	35.6742	1.26169	2.25337e-09	1.02584e-08
ENSG00000149257	SERPINH1	17944.7	1.26057	3.61991e-44	7.978e-43
ENSG00000168959	GRM5	3.07997	1.25995	0.019216	0.0394282
ENSG00000111669	TPI1	10549.8	1.25923	1.09951e-82	6.05807e-81
ENSG00000143816	WNT9A	150.475	1.25858	1.13013e-16	8.30779e-16
ENSG00000173542	MOB1B	1244.28	1.25761	1.43397e-18	1.16881e-17
ENSG00000167460	TPM4	35359.2	1.25758	1.43652e-100	1.12519e-98
ENSG00000198018	ENTPD7	771.828	1.25516	5.49224e-72	2.46438e-70
ENSG00000114405	C3orf14	223.899	1.25467	1.2474e-20	1.12436e-19
ENSG00000197780	TAF13	1080.84	1.2542	3.22571e-32	4.85044e-31
ENSG00000275591	XKR5	9.96995	1.25385	0.00186012	0.00458148
ENSG00000013375	PGM3	3352.89	1.25285	1.2344e-63	4.63261e-62
ENSG00000167767	KRT80	61.8316	1.25267	9.41094e-09	4.06764e-08
ENSG00000101367	MAPRE1	3004.06	1.25194	7.59096e-80	3.93191e-78
ENSG00000184984	CHRM5	2.37096	1.25136	0.0238264	0.0478871
ENSG00000125430	HS3ST3B1	889.862	1.251	1.7934e-31	2.64019e-30
ENSG00000278576	AL162171.3	11.2728	1.25001	0.000896929	0.00232212
ENSG00000027075	PRKCH	29.8137	1.24888	3.5943e-07	1.35638e-06
ENSG00000177133	LINC00982	8.20164	1.24851	0.00157765	0.00392978
ENSG00000197415	VEPH1	398.809	1.24636	2.47381e-25	2.82004e-24
ENSG00000281920	AC007389.5	3.42091	1.24615	0.014834	0.0312296
ENSG00000206190	ATP10A	1313	1.24577	6.8696e-101	5.3996e-99
ENSG00000135678	CPM	303.673	1.24574	2.68488e-36	4.66069e-35
ENSG00000174792	C4orf26	2.68694	1.24532	0.0202216	0.0412656
ENSG00000125772	GPCPD1	581.186	1.24405	4.30204e-66	1.69369e-64
ENSG00000253250	C8orf88	130.519	1.24096	9.92904e-23	9.9645e-22
ENSG00000271303	SRXN1	5.19932	1.24023	0.0149091	0.0313703
ENSG00000141526	SLC16A3	5796.89	1.23953	5.3896e-63	1.97971e-61
ENSG00000173597	SULT1B1	17.8043	1.23931	0.000321511	0.000886926
ENSG00000158186	MRAS	1854.68	1.23863	9.70859e-120	1.04927e-117
ENSG00000180998	GPR137C	32.6642	1.2383	2.30398e-07	8.84602e-07
ENSG00000150764	DIXDC1	1546.51	1.23777	1.54261e-71	6.85335e-70
ENSG00000250644	AC068580.4	19.4912	1.23775	4.66293e-05	0.000142287
ENSG00000074800	ENO1	25505.9	1.23621	3.25752e-93	2.2532e-91
ENSG00000000460	C1orf112	183.31	1.23553	7.2742e-27	8.81531e-26
ENSG00000118263	KLF7	1405.25	1.23487	1.63489e-88	1.0382e-86
ENSG00000156876	SASS6	127.823	1.2335	8.47301e-16	5.92636e-15
ENSG00000260896	LINC02170	8.01019	1.23298	0.00251886	0.00606251
ENSG00000277957	SENP3-EIF4A1	6.51647	1.23278	0.00315646	0.00748257
ENSG00000169908	TM4SF1	18.2586	1.23177	2.37356e-05	7.49193e-05
ENSG00000088305	DNMT3B	82.9937	1.23167	1.73293e-14	1.12234e-13
ENSG00000183496	MEX3B	390.113	1.2314	6.09322e-20	5.31119e-19
ENSG00000188229	TUBB4B	5819.79	1.23133	1.38986e-59	4.71965e-58
ENSG00000138448	ITGAV	9745.7	1.23093	8.10236e-80	4.18715e-78
ENSG00000132000	PODNL1	511.717	1.23056	1.741e-17	1.34217e-16
ENSG00000279191	AC068491.4	32.485	1.23032	4.64091e-06	1.58e-05
ENSG00000123737	EXOSC9	941.215	1.23023	3.37162e-59	1.12957e-57
ENSG00000183010	PYCR1	2443.77	1.22997	3.10164e-44	6.85594e-43
ENSG00000225614	ZNF469	712.779	1.2281	4.9012e-39	9.32141e-38
ENSG00000101868	POLA1	504.266	1.22653	5.27515e-35	8.80366e-34
ENSG00000134049	IER3IP1	699.373	1.22642	1.79827e-07	6.97947e-07
ENSG00000175536	LIPT2	10.7769	1.2261	0.000346213	0.000950406
ENSG00000279092	AC025678.3	6.26646	1.22546	0.0049781	0.0114402
ENSG00000154548	SRSF12	6.73835	1.22376	0.00700961	0.0156917
ENSG00000258947	TUBB3	54.1842	1.2229	1.83218e-11	9.7255e-11
ENSG00000162704	ARPC5	4188.94	1.22253	6.9766e-33	1.07642e-31
ENSG00000042088	TDP1	404.841	1.22202	1.82014e-47	4.39965e-46
ENSG00000163710	PCOLCE2	184.912	1.22178	2.89862e-24	3.14332e-23
ENSG00000279881	AC041040.2	30.4884	1.22048	3.76609e-08	1.54888e-07
ENSG00000151287	TEX30	350.867	1.22044	8.97988e-26	1.04595e-24
ENSG00000099901	RANBP1	1159.96	1.2201	1.30919e-34	2.14509e-33
ENSG00000129071	MBD4	1010.51	1.21883	2.07463e-51	5.61224e-50
ENSG00000155304	HSPA13	2112.41	1.21872	1.45146e-67	5.91101e-66
ENSG00000006625	GGCT	319.044	1.21843	3.16113e-32	4.75969e-31
ENSG00000118785	SPP1	16.6912	1.21679	0.000106675	0.000311571
ENSG00000235813	AL672032.1	5.77405	1.21575	0.00594635	0.0134956
ENSG00000102385	DRP2	16.63	1.21543	3.86505e-05	0.000119202
ENSG00000176907	C8orf4	87.152	1.21536	1.59711e-17	1.2342e-16
ENSG00000197451	HNRNPAB	3984.36	1.2146	4.08712e-51	1.09379e-49
ENSG00000181061	HIGD1A	663.07	1.21434	5.81724e-08	2.35285e-07
ENSG00000052795	FNIP2	799.423	1.21379	1.09809e-59	3.73452e-58
ENSG00000139496	NUP58	1381.07	1.2135	1.799e-26	2.15804e-25
ENSG00000167670	CHAF1A	465.138	1.21315	1.48417e-36	2.60861e-35
ENSG00000171812	COL8A2	5022.85	1.21198	1.85864e-36	3.249e-35
ENSG00000239828	AC063944.1	4.38731	1.21182	0.0125163	0.0267001
ENSG00000010438	PRSS3	43.027	1.20898	2.58601e-06	9.01574e-06
ENSG00000171872	KLF17	14.6864	1.20874	0.000197809	0.000559551
ENSG00000128590	DNAJB9	863.926	1.2084	2.48081e-41	5.06988e-40
ENSG00000271643	AC112220.4	53.3714	1.20805	5.64734e-11	2.89581e-10
ENSG00000197380	DACT3	534.843	1.20724	3.04886e-33	4.7596e-32
ENSG00000128708	HAT1	1320.86	1.20674	4.97416e-38	9.14301e-37
ENSG00000038427	VCAN	19335.2	1.20599	1.70976e-191	5.41344e-189
ENSG00000278727	AC000403.1	55.5817	1.20521	6.96258e-10	3.30069e-09
ENSG00000205045	SLFN12L	3.43926	1.20483	0.0180945	0.0373324
ENSG00000124207	CSE1L	2450.81	1.20436	3.86506e-37	6.91772e-36
ENSG00000157445	CACNA2D3	44.3174	1.20337	8.32354e-10	3.92106e-09
ENSG00000143815	LBR	1011.86	1.20235	6.37958e-33	9.87779e-32
ENSG00000197860	SGTB	676.492	1.20192	6.0218e-38	1.10146e-36
ENSG00000182667	NTM	1341.42	1.20109	1.18368e-33	1.86861e-32
ENSG00000139372	TDG	746.268	1.20102	4.51737e-57	1.44043e-55
ENSG00000184260	HIST2H2AC	3.91442	1.19937	0.0178305	0.0368578
ENSG00000100985	MMP9	19.7399	1.19768	5.17642e-05	0.000156954
ENSG00000188672	RHCE	8.10472	1.1976	0.00430845	0.00999113
ENSG00000196196	HRCT1	18.5503	1.19749	0.00155138	0.00386899
ENSG00000069869	NEDD4	1619.69	1.19682	3.95166e-51	1.0588e-49
ENSG00000267655	AC125437.1	10.6922	1.1951	0.00050098	0.00134778
ENSG00000083720	OXCT1	1027.06	1.19477	7.21579e-47	1.71289e-45
ENSG00000177374	HIC1	2155.76	1.19445	6.04139e-36	1.04149e-34
ENSG00000172164	SNTB1	669.493	1.19415	8.64047e-38	1.57278e-36
ENSG00000160298	C21orf58	187.34	1.1929	6.78586e-22	6.52743e-21
ENSG00000184226	PCDH9	314.391	1.19182	2.07631e-17	1.59031e-16
ENSG00000162607	USP1	1361.3	1.19173	5.63085e-30	7.82817e-29
ENSG00000166741	NNMT	9519.48	1.19103	3.75196e-27	4.60897e-26
ENSG00000266968	AC023421.1	3.38084	1.19027	0.0178	0.0367983
ENSG00000203814	HIST2H2BF	133.71	1.18854	2.40131e-22	2.36243e-21
ENSG00000282057	AC092807.3	82.2682	1.18828	3.16583e-13	1.89731e-12
ENSG00000036672	USP2	22.2292	1.18802	3.17152e-05	9.88709e-05
ENSG00000124802	EEF1E1	161.95	1.18759	6.85865e-09	2.99733e-08
ENSG00000179111	HES7	5.5244	1.18724	0.00874594	0.0192358
ENSG00000151006	PRSS53	94.092	1.18686	8.91067e-17	6.60006e-16
ENSG00000176225	RTTN	448.281	1.18586	4.30234e-42	8.96353e-41
ENSG00000235180	LINC00601	20.1545	1.18566	0.000147431	0.000423547
ENSG00000139354	GAS2L3	247.376	1.18549	4.92213e-21	4.54413e-20
ENSG00000148950	IMMP1L	56.7108	1.18487	3.37678e-12	1.88456e-11
ENSG00000168411	RFWD3	902.565	1.18479	1.18121e-39	2.28516e-38
ENSG00000261742	LINC00922	1.13687	1.18478	0.0222486	0.0449896
ENSG00000205362	MT1A	5.95739	1.18433	0.00875502	0.019252
ENSG00000073111	MCM2	665.515	1.18314	2.04996e-24	2.23596e-23
ENSG00000176788	BASP1	3516.07	1.18203	2.25346e-53	6.50294e-52
ENSG00000250486	FAM218A	19.9907	1.18142	3.87109e-05	0.000119355
ENSG00000164530	PI16	16.5522	1.18133	0.000429404	0.0011647
ENSG00000168374	ARF4	11089.7	1.17771	7.41005e-61	2.59872e-59
ENSG00000123178	SPRYD7	316.067	1.17732	6.43856e-35	1.07055e-33
ENSG00000159259	CHAF1B	231.137	1.17675	2.18269e-27	2.70789e-26
ENSG00000168528	SERINC2	628.184	1.1761	2.77458e-33	4.3435e-32
ENSG00000120334	CENPL	358.394	1.17597	7.84719e-35	1.29996e-33
ENSG00000188707	ZBED6CL	8.64002	1.17559	0.00257401	0.00618666
ENSG00000146676	PURB	1764.15	1.17445	1.55102e-22	1.5387e-21
ENSG00000007866	TEAD3	1792.83	1.17399	7.42474e-53	2.10743e-51
ENSG00000253414	AC124067.2	23.0852	1.17383	6.13061e-05	0.000184197
ENSG00000159958	TNFRSF13C	10.9332	1.17372	0.000495949	0.00133504
ENSG00000124783	SSR1	4465.35	1.17366	4.51332e-33	7.03115e-32
ENSG00000164933	SLC25A32	1193.34	1.1722	1.88242e-23	1.96092e-22
ENSG00000203760	CENPW	252.181	1.17188	2.01001e-20	1.79519e-19
ENSG00000127334	DYRK2	1592.38	1.1715	2.06229e-96	1.49549e-94
ENSG00000163002	NUP35	269.272	1.16954	1.06629e-20	9.66543e-20
ENSG00000127533	F2RL3	8.12574	1.16906	0.00291032	0.00693639
ENSG00000119681	LTBP2	52077.5	1.16343	7.16814e-69	3.01196e-67
ENSG00000153404	PLEKHG4B	17.1462	1.16283	3.38787e-05	0.000105309
ENSG00000071282	LMCD1	4998.99	1.16197	2.52811e-18	2.04505e-17
ENSG00000152422	XRCC4	189.938	1.16167	2.32302e-31	3.40205e-30
ENSG00000132507	EIF5A	5521.06	1.16037	5.30717e-52	1.4585e-50
ENSG00000137166	FOXP4	430.01	1.15906	4.5031e-41	9.10339e-40
ENSG00000107937	GTPBP4	2591.84	1.15888	3.14467e-56	9.81835e-55
ENSG00000101311	FERMT1	29.0706	1.15867	6.12233e-05	0.000183997
ENSG00000255176	AP000941.1	32.2733	1.1578	1.74355e-07	6.77529e-07
ENSG00000087053	MTMR2	1509.42	1.15772	7.0166e-69	2.9538e-67
ENSG00000187193	MT1X	44.8739	1.15714	8.26794e-08	3.31248e-07
ENSG00000279490	AC109446.4	3.03947	1.15712	0.0233988	0.0470951
ENSG00000149054	ZNF215	119.71	1.15711	4.66278e-12	2.58176e-11
ENSG00000244733	AL132656.2	52.7196	1.15683	1.15576e-06	4.16769e-06
ENSG00000148229	POLE3	1225.29	1.15631	1.27409e-47	3.09639e-46
ENSG00000166845	C18orf54	231.261	1.15474	5.82408e-17	4.36127e-16
ENSG00000198053	SIRPA	3813.21	1.15314	1.25045e-77	6.17807e-76
ENSG00000224635	AL391095.1	10.305	1.15314	0.000878319	0.00227656
ENSG00000175137	SH3BP5L	1711.06	1.15171	1.63763e-61	5.825e-60
ENSG00000183098	GPC6	536.67	1.15081	8.54381e-31	1.22412e-29
ENSG00000212607	SNORA3B	7.17261	1.14955	0.00554799	0.0126466
ENSG00000136859	ANGPTL2	6042.89	1.14935	6.10145e-32	9.09553e-31
ENSG00000200913	SNORD46	3.20967	1.14924	0.0204615	0.0417021
ENSG00000121579	NAA50	3309.06	1.14847	5.85858e-20	5.11063e-19
ENSG00000127946	HIP1	1214.3	1.14818	7.44111e-51	1.9726e-49
ENSG00000134871	COL4A2	7995.24	1.148	7.18735e-08	2.88882e-07
ENSG00000260604	AL590004.4	26.9338	1.14727	1.75959e-05	5.63952e-05
ENSG00000141391	PRELID3A	180.01	1.14706	2.57472e-23	2.66849e-22
ENSG00000131473	ACLY	11389.4	1.14643	8.30888e-55	2.50045e-53
ENSG00000116679	IVNS1ABP	2575.61	1.14619	8.04336e-51	2.12974e-49
ENSG00000134317	GRHL1	21.3608	1.14558	5.23698e-05	0.000158705
ENSG00000144354	CDCA7	63.3859	1.14525	3.07321e-05	9.60058e-05
ENSG00000111445	RFC5	302.012	1.14372	4.62504e-31	6.7078e-30
ENSG00000197622	CDC42SE1	3163.89	1.14132	4.36379e-68	1.79996e-66
ENSG00000182831	C16orf72	1898.87	1.14125	1.91559e-32	2.91159e-31
ENSG00000157693	TMEM268	498.557	1.14065	7.20837e-24	7.68346e-23
ENSG00000178074	C2orf69	522.522	1.14007	3.21176e-15	2.18062e-14
ENSG00000153989	NUS1	1788.21	1.13878	4.78491e-24	5.13681e-23
ENSG00000197905	TEAD4	163.9	1.13809	5.05992e-19	4.21597e-18
ENSG00000010292	NCAPD2	1933.74	1.13768	1.0438e-53	3.05927e-52
ENSG00000062822	POLD1	334.457	1.13745	3.61511e-35	6.06927e-34
ENSG00000178607	ERN1	749.383	1.13692	5.0647e-66	1.99046e-64
ENSG00000169715	MT1E	341.569	1.13641	4.74186e-25	5.34589e-24
ENSG00000123374	CDK2	783.868	1.1349	1.58493e-31	2.33787e-30
ENSG00000183684	ALYREF	765.049	1.13489	3.10096e-61	1.09606e-59
ENSG00000124766	SOX4	1433.65	1.13443	1.05447e-23	1.11867e-22
ENSG00000182504	CEP97	233.416	1.13346	1.46724e-24	1.61763e-23
ENSG00000164976	KIAA1161	68.0885	1.13316	1.7268e-12	9.88503e-12
ENSG00000213997	PGAM1P7	3.57344	1.13198	0.0228759	0.0461335
ENSG00000111110	PPM1H	105.791	1.13165	2.47183e-12	1.3944e-11
ENSG00000263731	AC145207.5	17.0526	1.13124	8.84042e-05	0.000260872
ENSG00000234129	AC073529.1	5.12034	1.13008	0.0104018	0.0225425
ENSG00000162595	DIRAS3	57.2071	1.12973	7.76139e-07	2.84487e-06
ENSG00000156017	CARNMT1	512.111	1.12945	2.29218e-14	1.4735e-13
ENSG00000185442	FAM174B	96.7591	1.12936	8.65556e-12	4.7022e-11
ENSG00000178878	APOLD1	93.0506	1.12894	5.26863e-10	2.52051e-09
ENSG00000279400	AC008957.3	27.7691	1.12755	1.00399e-05	3.29919e-05
ENSG00000127314	RAP1B	4554.37	1.12751	3.59257e-24	3.87529e-23
ENSG00000048162	NOP16	757.191	1.12714	6.00308e-26	7.05433e-25
ENSG00000160229	ZNF66	12.9542	1.12593	0.000700004	0.00184307
ENSG00000213967	ZNF726	23.0247	1.12579	1.78519e-05	5.71748e-05
ENSG00000168393	DTYMK	643.979	1.12572	2.68255e-45	6.08514e-44
ENSG00000154553	PDLIM3	6.37329	1.12563	0.00762844	0.0169521
ENSG00000136868	SLC31A1	1575.45	1.1255	1.17786e-57	3.78261e-56
ENSG00000131462	TUBG1	817.487	1.1249	6.82859e-36	1.1736e-34
ENSG00000198380	GFPT1	3977.31	1.12469	1.13758e-119	1.22358e-117
ENSG00000127152	BCL11B	8.69069	1.12434	0.00376467	0.00881928
ENSG00000181798	LINC00471	6.35102	1.12311	0.00812293	0.0179604
ENSG00000163697	APBB2	1541.12	1.12307	2.55421e-78	1.28742e-76
ENSG00000120053	GOT1	1147.68	1.12296	6.76277e-37	1.1999e-35
ENSG00000178409	BEND3	131.973	1.12258	8.48109e-17	6.28809e-16
ENSG00000050438	SLC4A8	175.122	1.12251	9.32983e-15	6.13798e-14
ENSG00000131236	CAP1	10804.2	1.12205	4.82558e-65	1.8607e-63
ENSG00000277159	AL139384.2	27.4407	1.12066	8.69233e-06	2.87612e-05
ENSG00000188522	FAM83G	1225.88	1.1202	4.64489e-34	7.45837e-33
ENSG00000130449	ZSWIM6	735.779	1.12015	4.29523e-45	9.69445e-44
ENSG00000154493	C10orf90	19.5424	1.11904	3.81578e-05	0.000117747
ENSG00000007372	PAX6	18.6074	1.11866	5.03923e-05	0.000153125
ENSG00000101335	MYL9	9064.52	1.11861	6.24118e-31	9.00525e-30
ENSG00000277901	AL390037.1	1.11812	1.11816	0.0230395	0.0464385
ENSG00000174871	CNIH2	14.843	1.11805	0.000335629	0.000923494
ENSG00000144824	PHLDB2	824.592	1.11683	1.07774e-47	2.62772e-46
ENSG00000158321	AUTS2	797.322	1.116	5.47348e-45	1.2329e-43
ENSG00000123610	TNFAIP6	1194.49	1.11551	5.00151e-29	6.68056e-28
ENSG00000113722	CDX1	54.6448	1.11521	7.14116e-10	3.38107e-09
ENSG00000101773	RBBP8	871.589	1.11481	4.68195e-63	1.72541e-61
ENSG00000180035	ZNF48	314.136	1.11468	1.01428e-24	1.12542e-23
ENSG00000172757	CFL1	14662.3	1.11467	1.42671e-85	8.48475e-84
ENSG00000106105	GARS	10248	1.11435	5.34241e-48	1.31686e-46
ENSG00000170558	CDH2	5851.14	1.11263	1.38652e-35	2.35059e-34
ENSG00000258976	AC013451.2	17.458	1.11238	0.00073071	0.00191695
ENSG00000006788	MYH13	6.0777	1.11153	0.0103994	0.0225394
ENSG00000144867	SRPRB	1630.66	1.1115	9.67179e-56	2.99067e-54
ENSG00000117525	F3	1548.43	1.11116	1.49741e-18	1.21963e-17
ENSG00000283154	IQCJ-SCHIP1	141.622	1.1108	1.03371e-10	5.20329e-10
ENSG00000171223	JUNB	2221.86	1.11033	1.13512e-16	8.34177e-16
ENSG00000139133	ALG10	35.4565	1.10886	2.09969e-06	7.38207e-06
ENSG00000147180	ZNF711	49.8811	1.1085	8.97426e-08	3.58587e-07
ENSG00000188611	ASAH2	30.2007	1.1059	1.60827e-05	5.17298e-05
ENSG00000158710	TAGLN2	9507.87	1.10588	4.08647e-79	2.08308e-77
ENSG00000232303	DFFBP1	9.15261	1.10422	0.00485099	0.0111659
ENSG00000276390	AC004241.3	5.38275	1.10388	0.0141389	0.0298725
ENSG00000111012	CYP27B1	50.4088	1.10387	5.61202e-10	2.68022e-09
ENSG00000122694	GLIPR2	2092.46	1.10317	2.25192e-81	1.20531e-79
ENSG00000128245	YWHAH	2261.5	1.1027	7.2435e-58	2.3565e-56
ENSG00000130204	TOMM40	973.095	1.10159	9.84548e-30	1.35617e-28
ENSG00000117143	UAP1	4089.27	1.10156	2.10686e-29	2.85142e-28
ENSG00000210107	MT-TQ	12.06	1.10155	0.00122796	0.00310933
ENSG00000138658	ZGRF1	214.011	1.10153	3.90878e-27	4.79898e-26
ENSG00000259062	ACTN1-AS1	6.74677	1.10057	0.00953482	0.020814
ENSG00000125753	VASP	2083.39	1.09963	1.23727e-51	3.36728e-50
ENSG00000134717	BTF3L4	1324.48	1.09671	8.66129e-41	1.73689e-39
ENSG00000166224	SGPL1	1199.41	1.09625	1.14212e-44	2.55471e-43
ENSG00000130477	UNC13A	8.98978	1.09606	0.00417967	0.00970851
ENSG00000259429	UBE2Q2P2	36.6643	1.09419	5.02519e-07	1.8734e-06
ENSG00000280721	LINC01943	50.9819	1.09416	2.51181e-10	1.22965e-09
ENSG00000173077	DEC1	35.9877	1.0938	2.12847e-06	7.48094e-06
ENSG00000165704	HPRT1	527.304	1.09239	2.96622e-17	2.25654e-16
ENSG00000224745	AC063965.1	3.44205	1.09225	0.0244272	0.0489545
ENSG00000139514	SLC7A1	4606.22	1.09098	8.65232e-77	4.1919e-75
ENSG00000261253	AC137932.2	8.13872	1.09035	0.00525785	0.0120388
ENSG00000130508	PXDN	13025.3	1.09009	1.4795e-15	1.02147e-14
ENSG00000177889	UBE2N	1517.68	1.09008	4.42896e-17	3.33992e-16
ENSG00000108821	COL1A1	481011	1.08942	6.43507e-08	2.59527e-07
ENSG00000168874	ATOH8	215.569	1.08897	2.31216e-24	2.51828e-23
ENSG00000106399	RPA3	275.203	1.08787	7.67843e-28	9.71363e-27
ENSG00000188312	CENPP	190.414	1.08785	1.86724e-17	1.43702e-16
ENSG00000274248	AJ011932.1	5.64489	1.08762	0.0118052	0.0253153
ENSG00000229915	AC016999.1	12.0674	1.08714	0.00227227	0.00551329
ENSG00000154429	CCSAP	263.686	1.08671	1.28899e-11	6.9074e-11
ENSG00000125675	GRIA3	3725.44	1.08653	1.9079e-103	1.5885e-101
ENSG00000204856	FAM216A	257.571	1.08489	3.31262e-24	3.58017e-23
ENSG00000154582	ELOC	937.549	1.08421	1.0781e-48	2.72652e-47
ENSG00000127920	GNG11	2327.21	1.08312	2.22459e-17	1.70272e-16
ENSG00000162616	DNAJB4	857.897	1.08126	3.44387e-41	6.99351e-40
ENSG00000091490	SEL1L3	227.694	1.08107	5.21912e-09	2.30684e-08
ENSG00000136450	SRSF1	4294.45	1.07875	2.16489e-29	2.92821e-28
ENSG00000274554	AC083806.2	1.06924	1.07774	0.0247529	0.0495234
ENSG00000166130	IKBIP	2413.44	1.07751	3.59121e-29	4.81686e-28
ENSG00000260549	MT1L	30.8044	1.07719	3.8157e-06	1.30977e-05
ENSG00000174013	FBXO45	436.744	1.07709	6.70285e-19	5.54787e-18
ENSG00000176871	WSB2	2288.93	1.07642	4.11623e-68	1.70097e-66
ENSG00000260442	ATP2A1-AS1	11.0603	1.07638	0.00269785	0.00645806
ENSG00000112033	PPARD	2268.68	1.07594	2.45704e-74	1.14832e-72
ENSG00000166503	HDGFL3	967.133	1.07588	4.42158e-44	9.69727e-43
ENSG00000072501	SMC1A	2802.87	1.07588	1.33864e-64	5.12651e-63
ENSG00000189057	FAM111B	187.11	1.07565	0.000981085	0.0025243
ENSG00000149636	DSN1	514.471	1.07425	4.71232e-38	8.68303e-37
ENSG00000073921	PICALM	6160.03	1.07359	3.19833e-27	3.93532e-26
ENSG00000176915	ANKLE2	3643.22	1.07343	8.22718e-152	1.39058e-149
ENSG00000169504	CLIC4	13788.8	1.0729	2.46746e-31	3.60653e-30
ENSG00000164300	SERINC5	658.038	1.07139	9.29354e-26	1.0808e-24
ENSG00000229207	SERPINH1P1	8.7993	1.07115	0.00684037	0.0153419
ENSG00000133169	BEX1	8.69816	1.06926	0.00461978	0.0106647
ENSG00000153885	KCTD15	962.96	1.06905	1.00085e-30	1.4267e-29
ENSG00000230623	AC104461.1	19.6855	1.06782	0.000434868	0.00117881
ENSG00000233822	HIST1H2BN	9.26904	1.06753	0.00253407	0.00609848
ENSG00000132341	RAN	7427.77	1.06696	1.97985e-69	8.38173e-68
ENSG00000132874	SLC14A2	7.0905	1.06552	0.0078093	0.0173249
ENSG00000064666	CNN2	9607.33	1.06538	5.74273e-62	2.06225e-60
ENSG00000025770	NCAPH2	885.203	1.06492	1.22431e-34	2.00894e-33
ENSG00000102780	DGKH	472.023	1.06387	2.01297e-16	1.45784e-15
ENSG00000155629	PIK3AP1	10.1251	1.06351	0.00177631	0.00438662
ENSG00000132326	PER2	345.983	1.06211	2.11864e-30	2.98977e-29
ENSG00000173917	HOXB2	734.996	1.06153	5.38826e-26	6.34843e-25
ENSG00000006128	TAC1	6.8252	1.06005	0.00937058	0.0204897
ENSG00000169750	RAC3	53.5439	1.05984	9.98497e-08	3.96856e-07
ENSG00000281508	CDR1	79.0961	1.05944	1.23675e-12	7.1434e-12
ENSG00000162980	ARL5A	368.78	1.05902	8.40369e-10	3.95799e-09
ENSG00000158315	RHBDL2	22.7263	1.05898	7.8088e-05	0.000231922
ENSG00000113569	NUP155	701.802	1.05861	1.13345e-37	2.0565e-36
ENSG00000137285	TUBB2B	38.5106	1.0582	2.35094e-06	8.22898e-06
ENSG00000140105	WARS	4282.79	1.05786	6.79124e-22	6.52981e-21
ENSG00000088826	SMOX	620.943	1.05752	1.35522e-35	2.29927e-34
ENSG00000120051	CFAP58	26.874	1.05642	1.33269e-05	4.32058e-05
ENSG00000284052	AC006460.2	12.8108	1.05593	0.00250056	0.00602235
ENSG00000256940	AP001453.2	104.536	1.05565	5.94758e-14	3.72532e-13
ENSG00000148835	TAF5	174.188	1.05508	1.0352e-22	1.03751e-21
ENSG00000206052	DOK6	652.474	1.05489	3.13793e-23	3.23433e-22
ENSG00000169139	UBE2V2	1347.54	1.05434	1.56869e-24	1.72695e-23
ENSG00000127328	RAB3IP	55.7891	1.05312	7.76295e-09	3.37545e-08
ENSG00000147065	MSN	13290.3	1.05308	3.48688e-47	8.35663e-46
ENSG00000143036	SLC44A3	28.6114	1.05283	1.47396e-05	4.7614e-05
ENSG00000073711	PPP2R3A	1890.37	1.05233	1.52606e-27	1.90483e-26
ENSG00000030110	BAK1	680.841	1.05216	7.09984e-28	8.99179e-27
ENSG00000119314	PTBP3	1370.45	1.05155	5.54411e-31	8.02522e-30
ENSG00000136982	DSCC1	164.421	1.05114	1.48935e-17	1.15251e-16
ENSG00000133703	KRAS	1089.54	1.05108	1.9199e-24	2.09919e-23
ENSG00000140443	IGF1R	4120.07	1.05056	1.34807e-63	5.05078e-62
ENSG00000136068	FLNB	5416.17	1.05026	6.4461e-47	1.53505e-45
ENSG00000120756	PLS1	6.36524	1.0498	0.0129466	0.0275267
ENSG00000125459	MSTO1	305.206	1.0489	9.85511e-35	1.62421e-33
ENSG00000149428	HYOU1	4267.47	1.04885	1.86067e-53	5.40412e-52
ENSG00000121361	KCNJ8	10.1754	1.04864	0.00224069	0.0054443
ENSG00000204217	BMPR2	3165	1.04797	2.21546e-45	5.04084e-44
ENSG00000102683	SGCG	397.729	1.0479	8.2322e-10	3.88048e-09
ENSG00000213551	DNAJC9	644.191	1.04737	3.9438e-38	7.2729e-37
ENSG00000155980	KIF5A	35.4675	1.04737	5.01412e-06	1.70037e-05
ENSG00000139926	FRMD6	19350.1	1.047	7.80084e-62	2.7924e-60
ENSG00000107443	CCNJ	297.283	1.0459	4.18086e-19	3.4978e-18
ENSG00000138071	ACTR2	8415.26	1.04562	6.55096e-30	9.08485e-29
ENSG00000259146	AC005476.2	40.4101	1.04528	1.17371e-06	4.22904e-06
ENSG00000132475	H3F3B	6476.64	1.04365	3.37845e-48	8.41059e-47
ENSG00000256235	SMIM3	1282.06	1.04355	3.46007e-42	7.22214e-41
ENSG00000187583	PLEKHN1	52.4096	1.04334	7.28266e-09	3.17522e-08
ENSG00000006576	PHTF2	1423.92	1.04246	2.65084e-23	2.7436e-22
ENSG00000166598	HSP90B1	41489.1	1.04229	8.36262e-51	2.21167e-49
ENSG00000092841	MYL6	23080.8	1.04183	9.765e-39	1.84623e-37
ENSG00000128059	PPAT	435.017	1.04083	5.52572e-14	3.46688e-13
ENSG00000171310	CHST11	484.175	1.04041	3.6002e-26	4.27762e-25
ENSG00000172965	MIR4435-2HG	1513.75	1.03978	1.32311e-67	5.3981e-66
ENSG00000139998	RAB15	469.205	1.03942	1.33964e-46	3.1534e-45
ENSG00000006327	TNFRSF12A	5856.78	1.0389	4.13304e-46	9.54889e-45
ENSG00000203668	CHML	412.349	1.03878	3.73658e-15	2.52855e-14
ENSG00000088832	FKBP1A	4203.82	1.03773	7.39139e-20	6.42034e-19
ENSG00000131018	SYNE1	4318.1	1.03748	1.94178e-24	2.12208e-23
ENSG00000110080	ST3GAL4	669.617	1.03709	1.42491e-39	2.74481e-38
ENSG00000058091	CDK14	1775.34	1.03684	5.24445e-23	5.33946e-22
ENSG00000138780	GSTCD	212.746	1.03604	4.45998e-17	3.36218e-16
ENSG00000140406	TLNRD1	452.076	1.03581	2.67017e-12	1.50289e-11
ENSG00000152242	C18orf25	565.233	1.03528	9.98873e-26	1.16105e-24
ENSG00000100664	EIF5	7952.51	1.03527	1.58482e-41	3.25358e-40
ENSG00000169213	RAB3B	3893.92	1.03497	1.6235e-15	1.11986e-14
ENSG00000176183	AC233964.1	5.62077	1.0349	0.0143301	0.0302508
ENSG00000238117	AP000844.2	1.1885	1.03404	0.0237946	0.047836
ENSG00000072818	ACAP1	13.59	1.03391	0.000751732	0.00196774
ENSG00000169258	GPRIN1	267.016	1.03317	5.15949e-19	4.29735e-18
ENSG00000147874	HAUS6	620.261	1.03274	3.05207e-20	2.69802e-19
ENSG00000108518	PFN1	11394.2	1.03152	2.58209e-46	6.04639e-45
ENSG00000152377	SPOCK1	15278.7	1.03045	9.57587e-29	1.26181e-27
ENSG00000155096	AZIN1	3535.23	1.0302	6.0315e-28	7.67336e-27
ENSG00000279161	AC093503.3	36.2796	1.02993	7.6721e-06	2.55207e-05
ENSG00000170340	B3GNT2	478.636	1.02766	2.53341e-14	1.62393e-13
ENSG00000078140	UBE2K	1678.06	1.02754	8.36306e-23	8.41547e-22
ENSG00000116120	FARSB	1158.84	1.02731	3.28488e-19	2.76466e-18
ENSG00000151247	EIF4E	1222.37	1.02668	2.48967e-17	1.89979e-16
ENSG00000107249	GLIS3	679.645	1.02645	5.49271e-31	7.95593e-30
ENSG00000102781	KATNAL1	971.403	1.0258	1.66489e-32	2.5374e-31
ENSG00000166123	GPT2	669.902	1.02542	1.5437e-20	1.38533e-19
ENSG00000163923	RPL39L	227.767	1.02461	4.03788e-21	3.74316e-20
ENSG00000122644	ARL4A	237.136	1.02227	1.17416e-23	1.24037e-22
ENSG00000234231	AC093616.1	108.2	1.01982	1.82356e-15	1.25401e-14
ENSG00000161203	AP2M1	10352.7	1.01962	1.95065e-47	4.69996e-46
ENSG00000133302	SLF1	127.657	1.01935	5.32341e-12	2.93597e-11
ENSG00000105281	SLC1A5	9017.91	1.01913	2.70178e-15	1.84048e-14
ENSG00000163431	LMOD1	851.081	1.01905	1.81317e-17	1.39637e-16
ENSG00000119787	ATL2	653.39	1.01812	6.3135e-24	6.73919e-23
ENSG00000162624	LHX8	7.66799	1.0177	0.00688362	0.0154329
ENSG00000128578	STRIP2	61.4901	1.01756	2.72555e-09	1.23008e-08
ENSG00000152256	PDK1	418.208	1.01703	5.29882e-33	8.23772e-32
ENSG00000140367	UBE2Q2	1780.31	1.01698	9.54832e-31	1.3637e-29
ENSG00000233581	AC069155.1	5.40407	1.01683	0.0146645	0.0309015
ENSG00000180385	EMC3-AS1	32.1809	1.01493	4.37292e-06	1.49329e-05
ENSG00000146700	SSC4D	23.1144	1.0146	3.59658e-05	0.000111442
ENSG00000119737	GPR75	48.3881	1.01455	2.47945e-06	8.66439e-06
ENSG00000095794	CREM	304.226	1.01436	1.7487e-32	2.66334e-31
ENSG00000145194	ECE2	71.4225	1.01393	4.14232e-11	2.14709e-10
ENSG00000135905	DOCK10	1994.32	1.01383	5.30659e-16	3.76673e-15
ENSG00000143333	RGS16	120.168	1.01369	8.56964e-10	4.03024e-09
ENSG00000174125	TLR1	7.03487	1.01244	0.010081	0.0218957
ENSG00000113575	PPP2CA	2425.3	1.01164	1.88195e-20	1.68216e-19
ENSG00000171314	PGAM1	7117.78	1.01122	9.348e-60	3.18882e-58
ENSG00000232757	ETF1P1	19.51	1.01034	0.000201476	0.000569351
ENSG00000137825	ITPKA	19.9851	1.01005	0.000142445	0.000410008
ENSG00000196924	FLNA	62357	1.01001	5.91792e-68	2.43653e-66
ENSG00000272768	AC004854.2	19.2952	1.01	0.000304739	0.000842727
ENSG00000132819	RBM38	132.859	1.00901	1.13614e-13	6.98401e-13
ENSG00000198860	TSEN15	680.841	1.00793	1.2455e-26	1.50048e-25
ENSG00000213047	DENND1B	317.422	1.00757	8.74934e-21	7.96618e-20
ENSG00000153956	CACNA2D1	787.468	1.00734	1.22805e-25	1.42156e-24
ENSG00000099337	KCNK6	254.218	1.00733	1.89714e-29	2.5738e-28
ENSG00000167645	YIF1B	663.975	1.00656	1.82265e-38	3.40592e-37
ENSG00000072274	TFRC	4816.06	1.00608	2.61843e-31	3.82223e-30
ENSG00000273888	FRMD6-AS1	42.3379	1.00586	5.20688e-08	2.11512e-07
ENSG00000182492	BGN	20166.3	1.00524	3.46775e-32	5.20741e-31
ENSG00000100934	SEC23A	6046.62	1.00507	1.25296e-30	1.77931e-29
ENSG00000150768	DLAT	902.476	1.00492	1.36239e-23	1.43048e-22
ENSG00000125148	MT2A	3217.31	1.00477	5.32014e-14	3.34069e-13
ENSG00000256304	CCDC150P1	8.75145	1.00338	0.00817435	0.0180652
ENSG00000117308	GALE	269.156	1.00327	1.5147e-18	1.23326e-17
ENSG00000155330	C16orf87	167.804	1.00322	2.26097e-18	1.83093e-17
ENSG00000248329	APELA	37.325	1.00297	8.80617e-05	0.000259964
ENSG00000184545	DUSP8	32.7648	1.00213	1.14382e-05	3.73465e-05
ENSG00000175727	MLXIP	1994.91	1.00174	1.99863e-35	3.37814e-34
ENSG00000171951	SCG2	86.9966	1.00087	0.0155856	0.0326637
ENSG00000076513	ANKRD13A	4107.41	1.00083	1.98054e-66	7.88009e-65
ENSG00000123095	BHLHE41	122.548	1.00022	1.03719e-14	6.80166e-14
ENSG00000254818	AP004607.3	6.54344	-1.00022	0.0159449	0.0333278
ENSG00000260971	AC119674.1	4.82401	-1.00103	0.0224974	0.0454435
ENSG00000067840	PDZD4	21.8036	-1.00163	0.000277224	0.000770239
ENSG00000105649	RAB3A	18.7483	-1.00198	0.000342424	0.000941037
ENSG00000234390	USP27X-AS1	16.3804	-1.00233	0.000635303	0.00168455
ENSG00000198846	TOX	165.69	-1.0024	8.59074e-12	4.66811e-11
ENSG00000198879	SFMBT2	5.94172	-1.00278	0.0210599	0.0428479
ENSG00000251247	ZNF345	90.0293	-1.00347	1.02594e-13	6.33079e-13
ENSG00000110002	VWA5A	181.687	-1.00392	7.99479e-16	5.60233e-15
ENSG00000134138	MEIS2	699.896	-1.00416	4.20116e-28	5.38132e-27
ENSG00000238045	AC009133.1	38.831	-1.00427	3.13147e-05	9.76766e-05
ENSG00000215883	CYB5RL	185.014	-1.00474	2.90575e-19	2.45569e-18
ENSG00000198932	GPRASP1	274.282	-1.00475	3.69965e-21	3.43244e-20
ENSG00000187535	IFT140	541.727	-1.00482	3.42616e-18	2.75465e-17
ENSG00000145675	PIK3R1	1073.09	-1.00519	1.20031e-33	1.89354e-32
ENSG00000114446	IFT57	1073.62	-1.00597	1.23139e-39	2.37816e-38
ENSG00000124126	PREX1	402.228	-1.00646	1.81391e-25	2.08045e-24
ENSG00000167925	GHDC	424.857	-1.00686	4.55258e-29	6.09541e-28
ENSG00000148053	NTRK2	17.0255	-1.00697	0.000941708	0.00242879
ENSG00000274627	AC092123.2	184.932	-1.00739	1.23607e-21	1.16997e-20
ENSG00000132563	REEP2	129.475	-1.00753	5.87573e-15	3.91367e-14
ENSG00000255455	AP003486.1	107.87	-1.00787	5.0593e-13	2.99377e-12
ENSG00000246203	AL353807.3	10.6965	-1.00826	0.00730712	0.0162912
ENSG00000189056	RELN	10.1249	-1.00834	0.00321986	0.00762081
ENSG00000253846	PCDHGA10	226.608	-1.00858	4.78139e-21	4.416e-20
ENSG00000268912	AC012313.5	42.3627	-1.00951	1.22548e-07	4.82298e-07
ENSG00000274370	AC130371.2	45.2285	-1.00995	6.65602e-06	2.22892e-05
ENSG00000134215	VAV3	52.9125	-1.01036	1.22327e-05	3.98019e-05
ENSG00000267034	AC010980.2	8.27357	-1.01038	0.00775694	0.0172206
ENSG00000080546	SESN1	401.004	-1.01067	1.03502e-43	2.23939e-42
ENSG00000235257	ITGA9-AS1	57.315	-1.0108	1.08095e-09	5.03882e-09
ENSG00000167994	RAB3IL1	596.052	-1.01105	2.59548e-15	1.77129e-14
ENSG00000013523	ANGEL1	369.242	-1.01107	8.3517e-36	1.42556e-34
ENSG00000204498	NFKBIL1	325.337	-1.0112	7.19967e-12	3.93314e-11
ENSG00000255346	NOX5	99.4858	-1.01364	4.51401e-15	3.03454e-14
ENSG00000196358	NTNG2	85.6179	-1.01479	4.8908e-11	2.52515e-10
ENSG00000237940	LINC01238	23.7971	-1.01494	3.9764e-05	0.000122401
ENSG00000165121	AL353743.1	14.9505	-1.01505	0.000813506	0.00211883
ENSG00000224738	AC099850.1	17.187	-1.01534	0.000618871	0.0016433
ENSG00000089163	SIRT4	18.316	-1.01544	0.00016784	0.000478569
ENSG00000232104	RFX3-AS1	6.69071	-1.01616	0.0098436	0.0214277
ENSG00000159403	C1R	13821.4	-1.01652	5.49367e-29	7.32489e-28
ENSG00000114854	TNNC1	6.54518	-1.01729	0.0107504	0.0232217
ENSG00000233859	ADH5P4	6.73691	-1.01802	0.015518	0.0325415
ENSG00000171533	MAP6	137.28	-1.01806	1.13925e-10	5.72172e-10
ENSG00000233057	EEF1A1P14	8.2004	-1.01815	0.0054572	0.0124571
ENSG00000155085	AK9	112.577	-1.01856	1.21252e-12	7.01246e-12
ENSG00000148341	SH3GLB2	1450.24	-1.01881	4.31713e-44	9.47746e-43
ENSG00000166482	MFAP4	16906.7	-1.0205	4.70324e-21	4.3474e-20
ENSG00000196187	TMEM63A	929.338	-1.02099	1.74427e-50	4.59148e-49
ENSG00000253649	PRSS51	27.9378	-1.02245	3.08893e-05	9.64297e-05
ENSG00000138162	TACC2	306.352	-1.02294	1.40236e-21	1.32458e-20
ENSG00000074410	CA12	528.541	-1.023	2.57618e-16	1.85915e-15
ENSG00000246339	EXTL3-AS1	9.03491	-1.0235	0.00603161	0.0136739
ENSG00000249087	ZNF436-AS1	46.3505	-1.02361	2.4804e-07	9.50714e-07
ENSG00000228502	EEF1A1P11	175.827	-1.02365	2.55663e-11	1.34597e-10
ENSG00000160255	ITGB2	72.808	-1.02569	4.71776e-05	0.000143843
ENSG00000107521	HPS1	1533.13	-1.0257	1.48951e-47	3.61211e-46
ENSG00000231672	DIRC3	11.5035	-1.02581	0.00268659	0.00643385
ENSG00000073910	FRY	467.297	-1.026	1.14272e-24	1.26418e-23
ENSG00000214562	NUTM2D	18.206	-1.02609	0.000281691	0.000781877
ENSG00000240990	HOXA11-AS	37.244	-1.02617	4.34473e-06	1.48411e-05
ENSG00000132122	SPATA6	150.984	-1.02673	4.167e-15	2.80798e-14
ENSG00000272195	AL356512.1	4.47803	-1.02728	0.0194898	0.0399354
ENSG00000237945	LINC00649	28.5697	-1.02762	0.000164465	0.000469482
ENSG00000121064	SCPEP1	3317.68	-1.02773	6.58047e-84	3.75454e-82
ENSG00000153558	FBXL2	110.118	-1.02788	9.96283e-15	6.54484e-14
ENSG00000260645	AL359715.3	11.5872	-1.02889	0.00257578	0.00619023
ENSG00000156042	CFAP70	40.0689	-1.02906	3.48975e-06	1.20211e-05
ENSG00000244701	AC004918.1	11.3846	-1.02927	0.00248609	0.00599136
ENSG00000258056	AC009779.2	95.3331	-1.02948	5.60631e-15	3.7442e-14
ENSG00000215899	AC209007.1	77.5219	-1.02949	1.17803e-06	4.24326e-06
ENSG00000103024	NME3	320.718	-1.03002	1.01194e-19	8.73259e-19
ENSG00000080854	IGSF9B	11.7076	-1.03052	0.00381724	0.00893313
ENSG00000239407	Z68871.1	37.2411	-1.03078	6.11291e-07	2.25868e-06
ENSG00000275322	AC103746.1	6.94741	-1.03086	0.00774564	0.0171972
ENSG00000167604	NFKBID	91.2344	-1.03087	5.27928e-13	3.119e-12
ENSG00000163346	PBXIP1	2175.23	-1.03108	4.24797e-20	3.72879e-19
ENSG00000142102	PGGHG	984.856	-1.03111	1.41523e-41	2.91073e-40
ENSG00000183615	FAM167B	48.1082	-1.03128	1.77101e-06	6.27558e-06
ENSG00000172987	HPSE2	1.34725	-1.03226	0.0224476	0.0453634
ENSG00000143845	ETNK2	134.951	-1.0326	9.44956e-16	6.59095e-15
ENSG00000177406	AC021054.1	132.575	-1.03393	3.67496e-15	2.4876e-14
ENSG00000149131	SERPING1	4767.66	-1.03412	5.88661e-46	1.35308e-44
ENSG00000127415	IDUA	753.538	-1.03546	5.67789e-15	3.78863e-14
ENSG00000162437	RAVER2	131.151	-1.03566	3.29612e-15	2.23655e-14
ENSG00000174804	FZD4	155.195	-1.03673	5.21272e-23	5.30956e-22
ENSG00000260260	SNHG19	196.118	-1.03691	3.16358e-24	3.42404e-23
ENSG00000136305	CIDEB	26.4826	-1.03767	2.50353e-05	7.88778e-05
ENSG00000215375	MYL5	207.316	-1.03796	4.98872e-16	3.54445e-15
ENSG00000167617	CDC42EP5	636.17	-1.03861	6.46753e-21	5.9222e-20
ENSG00000019485	PRDM11	142.364	-1.03926	2.11508e-14	1.36199e-13
ENSG00000057593	F7	40.8264	-1.03943	8.65857e-08	3.46466e-07
ENSG00000198624	CCDC69	83.904	-1.03948	2.02092e-10	9.96716e-10
ENSG00000171298	GAA	3032.26	-1.03954	1.21734e-21	1.15321e-20
ENSG00000072201	LNX1	540.926	-1.04047	1.29935e-19	1.11486e-18
ENSG00000184497	TMEM255B	118.149	-1.04099	6.20842e-13	3.64972e-12
ENSG00000088543	C3orf18	519.976	-1.04165	1.68658e-23	1.76346e-22
ENSG00000090013	BLVRB	486.261	-1.04279	1.77091e-30	2.50378e-29
ENSG00000105479	CCDC114	7.29453	-1.04283	0.0090928	0.019936
ENSG00000099840	IZUMO4	28.9878	-1.04369	0.000620692	0.00164775
ENSG00000196743	GM2A	852.366	-1.0439	1.03826e-34	1.70614e-33
ENSG00000236017	ASMTL-AS1	147.992	-1.04422	1.31307e-16	9.61807e-16
ENSG00000262877	AC110285.2	40.6445	-1.04486	1.19355e-07	4.70638e-07
ENSG00000092010	PSME1	1912.82	-1.04533	3.08924e-55	9.44846e-54
ENSG00000184408	KCND2	7.99619	-1.04567	0.0113087	0.0243296
ENSG00000224259	LINC01133	152.367	-1.04605	4.32366e-06	1.47759e-05
ENSG00000164366	CCDC127	619.063	-1.04613	1.09602e-38	2.067e-37
ENSG00000122378	FAM213A	19.9421	-1.04651	7.90342e-05	0.000234608
ENSG00000273033	LINC02035	175.764	-1.0468	6.06709e-18	4.8024e-17
ENSG00000174326	SLC16A11	5.39968	-1.04703	0.0157807	0.0330215
ENSG00000226742	HSBP1L1	133.622	-1.04714	3.69616e-12	2.06024e-11
ENSG00000185551	NR2F2	1206.77	-1.04746	1.96089e-52	5.46908e-51
ENSG00000129038	LOXL1	3969.59	-1.04774	9.42491e-29	1.24265e-27
ENSG00000006606	CCL26	11.5827	-1.048	0.00176712	0.00436632
ENSG00000101017	CD40	212.144	-1.04804	5.49003e-24	5.88536e-23
ENSG00000259030	FPGT-TNNI3K	9.08842	-1.04908	0.00431475	0.0100047
ENSG00000096433	ITPR3	1983.53	-1.04968	7.30496e-19	6.03733e-18
ENSG00000166169	POLL	436.946	-1.04976	1.39774e-25	1.61134e-24
ENSG00000092929	UNC13D	17.5418	-1.04983	0.00079386	0.00207102
ENSG00000279549	AP000437.1	5.76951	-1.04994	0.0131051	0.0278426
ENSG00000128340	RAC2	231.241	-1.05057	1.57916e-17	1.22117e-16
ENSG00000279456	AL353763.1	10.4497	-1.05062	0.00420081	0.00975559
ENSG00000215190	LINC00680	316.624	-1.05114	2.76324e-28	3.56384e-27
ENSG00000014914	MTMR11	675.192	-1.05152	2.40118e-38	4.46843e-37
ENSG00000105655	ISYNA1	203.043	-1.05166	8.50793e-25	9.48231e-24
ENSG00000177692	DNAJC28	18.2015	-1.05167	0.000222311	0.000625474
ENSG00000274349	ZNF658	20.5805	-1.05263	0.000288381	0.000799557
ENSG00000047346	FAM214A	731.299	-1.05275	1.017e-19	8.77293e-19
ENSG00000115353	TACR1	6.03503	-1.05394	0.015992	0.0334171
ENSG00000111671	SPSB2	151.889	-1.05448	2.51152e-20	2.22981e-19
ENSG00000180479	ZNF571	43.3041	-1.05576	1.64321e-08	6.9789e-08
ENSG00000212694	LINC01089	144.609	-1.05579	1.57814e-12	9.0594e-12
ENSG00000224295	OLFM5P	5.40786	-1.05619	0.0179731	0.0371287
ENSG00000259972	AC009120.2	61.1592	-1.0567	2.3227e-09	1.05547e-08
ENSG00000134202	GSTM3	1681.73	-1.0569	5.7338e-64	2.16268e-62
ENSG00000227051	C14orf132	2429.06	-1.05696	1.72103e-48	4.31312e-47
ENSG00000153234	NR4A2	36.9738	-1.05714	1.77501e-07	6.89279e-07
ENSG00000156650	KAT6B	929.415	-1.05735	3.04047e-44	6.73397e-43
ENSG00000274460	AC092119.2	13.5637	-1.05735	0.00120225	0.00304869
ENSG00000251359	WWC2-AS2	11.2762	-1.05774	0.00179546	0.004431
ENSG00000121310	ECHDC2	651.251	-1.05785	5.99417e-33	9.29944e-32
ENSG00000089289	IGBP1	1531.32	-1.05833	6.34726e-51	1.68461e-49
ENSG00000137869	CYP19A1	45.6257	-1.05856	3.39541e-06	1.17141e-05
ENSG00000248265	FLJ12825	73.6457	-1.05981	6.72565e-12	3.68403e-11
ENSG00000243696	AC006254.1	10.7536	-1.05991	0.00219265	0.00533508
ENSG00000055163	CYFIP2	140.457	-1.05992	3.23101e-18	2.60334e-17
ENSG00000106351	AGFG2	108.897	-1.06019	3.02413e-15	2.05633e-14
ENSG00000121898	CPXM2	3426.25	-1.06035	7.2083e-43	1.5287e-41
ENSG00000152763	WDR78	77.1788	-1.06064	9.73899e-13	5.66105e-12
ENSG00000179532	DNHD1	322.119	-1.06087	8.27387e-30	1.14249e-28
ENSG00000130517	PGPEP1	863.83	-1.06103	2.94287e-42	6.15975e-41
ENSG00000158555	GDPD5	285.383	-1.06126	1.12649e-15	7.83523e-15
ENSG00000172731	LRRC20	104.257	-1.06244	8.95911e-14	5.54823e-13
ENSG00000103811	CTSH	107.506	-1.06273	6.34999e-16	4.48469e-15
ENSG00000134352	IL6ST	9398.54	-1.06364	2.44629e-27	3.02656e-26
ENSG00000226179	LINC00685	39.3568	-1.06412	6.8598e-08	2.75914e-07
ENSG00000235109	ZSCAN31	18.5234	-1.06501	0.000123451	0.000357672
ENSG00000179364	PACS2	1441.94	-1.06548	5.48571e-37	9.75624e-36
ENSG00000233622	CYP2T1P	4.95464	-1.06574	0.018903	0.0388428
ENSG00000135903	PAX3	89.1363	-1.06599	5.8484e-15	3.89663e-14
ENSG00000164576	SAP30L	1157.21	-1.06599	8.37528e-48	2.05094e-46
ENSG00000233837	EIF3LP2	1.00517	-1.06627	0.0220507	0.0446255
ENSG00000088881	EBF4	181.807	-1.06656	2.7618e-23	2.85319e-22
ENSG00000275645	AC068338.3	4.08275	-1.0666	0.0232104	0.0467536
ENSG00000204815	TTC25	24.2734	-1.06674	0.000282301	0.000783473
ENSG00000178429	RPS3AP5	14.7399	-1.06699	0.000590984	0.00157316
ENSG00000279464	AC096720.2	5.97041	-1.06738	0.0105082	0.0227607
ENSG00000223891	OSER1-AS1	156.017	-1.06826	6.87288e-18	5.42494e-17
ENSG00000171045	TSNARE1	169.098	-1.06908	4.34584e-14	2.74038e-13
ENSG00000182272	B4GALNT4	39.9569	-1.06921	2.51846e-07	9.64315e-07
ENSG00000255389	Z97989.1	15.2647	-1.06928	0.000334232	0.000919988
ENSG00000143512	HHIPL2	11.6608	-1.06961	0.000972825	0.00250505
ENSG00000119655	NPC2	2090.05	-1.06982	5.90953e-60	2.02201e-58
ENSG00000196208	GREB1	5.1303	-1.07009	0.0176603	0.036533
ENSG00000185215	TNFAIP2	1306.31	-1.07025	8.84269e-35	1.46165e-33
ENSG00000139597	N4BP2L1	135.058	-1.07039	4.1649e-17	3.14607e-16
ENSG00000144410	CPO	3.80385	-1.07112	0.0247048	0.0494609
ENSG00000100350	FOXRED2	389.874	-1.07123	4.55866e-23	4.64546e-22
ENSG00000125347	IRF1	1523.86	-1.07137	1.03767e-44	2.3257e-43
ENSG00000176714	CCDC121	25.6801	-1.07139	9.71462e-06	3.19556e-05
ENSG00000181350	LRRC75A	14.921	-1.07219	0.000435291	0.00117981
ENSG00000134245	WNT2B	83.1002	-1.07255	3.87424e-14	2.45332e-13
ENSG00000114626	ABTB1	790.221	-1.07288	2.30792e-15	1.57696e-14
ENSG00000183111	ARHGEF37	15.89	-1.07386	0.00099176	0.00254826
ENSG00000144746	ARL6IP5	2633.75	-1.07418	2.20686e-58	7.25295e-57
ENSG00000176927	EFCAB5	12.13	-1.07554	0.00165375	0.00410742
ENSG00000278934	AC117489.1	13.2117	-1.07628	0.000843014	0.00219061
ENSG00000189343	AC004448.1	4.90746	-1.07675	0.0189118	0.0388574
ENSG00000189339	SLC35E2B	2044.22	-1.07739	6.33266e-40	1.23575e-38
ENSG00000117280	RAB29	937.417	-1.07751	7.07537e-38	1.29102e-36
ENSG00000169047	IRS1	1359.53	-1.07769	3.09986e-42	6.48232e-41
ENSG00000139329	LUM	35613.9	-1.07813	5.81507e-47	1.38624e-45
ENSG00000161642	ZNF385A	193.998	-1.07872	7.61199e-25	8.49641e-24
ENSG00000241684	ADAMTS9-AS2	47.7052	-1.07934	5.34305e-06	1.80646e-05
ENSG00000172667	ZMAT3	2507.47	-1.08038	1.40352e-42	2.95977e-41
ENSG00000167202	TBC1D2B	2993.69	-1.08102	8.57298e-52	2.34453e-50
ENSG00000173805	HAP1	6.99977	-1.08133	0.00979784	0.0213405
ENSG00000188316	ENO4	12.1042	-1.0819	0.00226278	0.00549263
ENSG00000157429	ZNF19	45.1127	-1.08224	3.50452e-09	1.57155e-08
ENSG00000146674	IGFBP3	68015.9	-1.08518	5.07868e-25	5.71415e-24
ENSG00000246982	Z84485.1	12.5457	-1.08667	0.00128278	0.00324046
ENSG00000162882	HAAO	30.1046	-1.08667	4.83156e-05	0.000147133
ENSG00000131477	RAMP2	13.3073	-1.08707	0.00105212	0.00269259
ENSG00000273226	AL391834.2	5.18791	-1.08854	0.0142044	0.0300024
ENSG00000135315	CEP162	247.194	-1.08866	2.18593e-30	3.08279e-29
ENSG00000235098	ANKRD65	57.0214	-1.08879	4.90166e-09	2.17122e-08
ENSG00000175573	C11orf68	1061.87	-1.08949	6.75884e-35	1.12298e-33
ENSG00000173548	SNX33	2026.77	-1.08957	1.29398e-33	2.03845e-32
ENSG00000269890	AL353593.1	20.4929	-1.09139	7.06478e-05	0.000210799
ENSG00000198355	PIM3	543.666	-1.09144	5.03512e-18	4.00529e-17
ENSG00000214362	RPS3AP36	5.6194	-1.09161	0.0119011	0.0255014
ENSG00000135835	KIAA1614	293.071	-1.09173	1.17759e-22	1.17654e-21
ENSG00000256508	MRGPRF-AS1	15.6605	-1.09181	0.000444519	0.00120395
ENSG00000130751	NPAS1	70.4229	-1.0921	9.14035e-10	4.29056e-09
ENSG00000101871	MID1	534.257	-1.09236	6.24611e-27	7.59397e-26
ENSG00000223745	CCDC18-AS1	297.054	-1.09255	1.44494e-32	2.20818e-31
ENSG00000103174	NAGPA	354.459	-1.09303	5.87929e-20	5.1267e-19
ENSG00000231259	AC125232.1	21.3614	-1.09328	1.92689e-05	6.15203e-05
ENSG00000198839	ZNF277	344.945	-1.09394	4.33884e-24	4.67132e-23
ENSG00000274512	TBC1D3L	15.6574	-1.09405	0.000168015	0.000479008
ENSG00000262691	AC040160.1	30.1272	-1.0943	3.01369e-06	1.04421e-05
ENSG00000198933	TBKBP1	323.762	-1.09471	2.02761e-21	1.90475e-20
ENSG00000205078	SYCE1L	11.0399	-1.09572	0.00333556	0.00787652
ENSG00000151748	SAV1	796.423	-1.09594	1.45312e-68	6.02695e-67
ENSG00000164733	CTSB	66176.2	-1.09668	2.49858e-32	3.77982e-31
ENSG00000176809	LRRC37A3	53.324	-1.09703	6.47812e-10	3.08142e-09
ENSG00000204592	HLA-E	6033.88	-1.09798	1.04645e-97	7.76379e-96
ENSG00000156966	B3GNT7	5.25201	-1.09891	0.0151234	0.0317851
ENSG00000261126	RBFADN	25.9045	-1.09911	1.25668e-05	4.08592e-05
ENSG00000143409	MINDY1	221.815	-1.0997	9.7995e-20	8.45978e-19
ENSG00000164124	TMEM144	38.023	-1.10002	8.3736e-08	3.35302e-07
ENSG00000225125	RANP4	3.52314	-1.10003	0.0219876	0.0445131
ENSG00000123405	NFE2	4.36242	-1.10043	0.0158499	0.0331571
ENSG00000279759	AC118344.2	76.6417	-1.10064	3.15005e-12	1.76415e-11
ENSG00000157796	WDR19	1186.35	-1.10105	2.4808e-29	3.34744e-28
ENSG00000106415	GLCCI1	82.4123	-1.10106	4.2291e-11	2.19005e-10
ENSG00000099326	MZF1	459.159	-1.10132	4.05198e-41	8.21357e-40
ENSG00000198416	ZNF658B	8.3065	-1.10199	0.0059861	0.013579
ENSG00000181690	PLAG1	230.61	-1.10254	1.25924e-20	1.13458e-19
ENSG00000213363	RPS3P6	6.96345	-1.10298	0.00722732	0.0161338
ENSG00000256433	AC005840.3	25.4868	-1.10403	9.52328e-06	3.13629e-05
ENSG00000176641	RNF152	256.576	-1.10533	2.43363e-16	1.75797e-15
ENSG00000241014	AC114490.1	50.3905	-1.10553	7.98537e-10	3.77204e-09
ENSG00000109654	TRIM2	1010.51	-1.1059	8.55426e-57	2.7161e-55
ENSG00000277715	AC079174.2	25.5324	-1.10626	6.68585e-06	2.23858e-05
ENSG00000130208	APOC1	18.1266	-1.10646	0.00027898	0.000774836
ENSG00000225342	AC079630.1	4.89387	-1.1068	0.0133747	0.0283672
ENSG00000113552	GNPDA1	1130.34	-1.1073	7.04217e-74	3.27082e-72
ENSG00000140876	NUDT7	54.5464	-1.10744	1.51442e-10	7.53523e-10
ENSG00000137103	TMEM8B	415.859	-1.10763	2.87649e-24	3.12233e-23
ENSG00000143669	LYST	769.06	-1.1082	2.58974e-39	4.96735e-38
ENSG00000224950	AL390066.1	9.10723	-1.10872	0.00303078	0.00720439
ENSG00000106633	GCK	33.2861	-1.10899	4.61787e-05	0.000140969
ENSG00000232368	FTLP2	5.89568	-1.10981	0.00763233	0.0169574
ENSG00000164828	SUN1	3603.1	-1.11019	7.31592e-124	8.47741e-122
ENSG00000278989	AP001148.1	11.1552	-1.11037	0.00135139	0.00340041
ENSG00000125510	OPRL1	39.6611	-1.11059	4.58569e-07	1.71354e-06
ENSG00000186918	ZNF395	563.098	-1.11098	6.71788e-68	2.76084e-66
ENSG00000125531	FNDC11	17.181	-1.11199	0.000234927	0.000658498
ENSG00000270127	AC027020.2	10.7185	-1.11202	0.00164632	0.00409169
ENSG00000011638	TMEM159	386.87	-1.11235	6.61226e-31	9.52844e-30
ENSG00000158286	RNF207	110.333	-1.11346	1.43062e-12	8.22514e-12
ENSG00000102547	CAB39L	338.4	-1.11401	1.6273e-25	1.87119e-24
ENSG00000050426	LETMD1	758.316	-1.11566	1.09757e-60	3.83128e-59
ENSG00000254122	PCDHGB7	519.876	-1.11594	2.69279e-32	4.06815e-31
ENSG00000278899	AL358852.1	6.14568	-1.11648	0.00904251	0.0198395
ENSG00000071967	CYBRD1	13922.3	-1.11709	1.78877e-52	5.00145e-51
ENSG00000230521	AL645929.1	3.65937	-1.11799	0.019565	0.0400639
ENSG00000114698	PLSCR4	1061.54	-1.11843	2.12013e-42	4.45009e-41
ENSG00000125046	SSUH2	4.37451	-1.11904	0.0156916	0.0328625
ENSG00000266904	LINC00663	25.9182	-1.12032	5.91796e-06	1.99096e-05
ENSG00000189221	MAOA	50.2131	-1.12033	9.54905e-10	4.47867e-09
ENSG00000168743	NPNT	7.31415	-1.12142	0.00571759	0.0130093
ENSG00000132205	EMILIN2	932.99	-1.12187	1.62269e-63	6.06955e-62
ENSG00000168765	GSTM4	286.043	-1.1223	4.48164e-25	5.0555e-24
ENSG00000235618	FAM21EP	5.84298	-1.12242	0.0113296	0.0243698
ENSG00000255284	AP006621.3	71.9423	-1.12281	2.7669e-11	1.45293e-10
ENSG00000257093	KIAA1147	448.164	-1.12286	4.80423e-39	9.15247e-38
ENSG00000110011	DNAJC4	319.645	-1.12317	2.18025e-28	2.8249e-27
ENSG00000261390	MAFTRR	0.944629	-1.12328	0.0227324	0.0458771
ENSG00000135749	PCNX2	709.338	-1.12344	1.88744e-75	9.02761e-74
ENSG00000172935	MRGPRF	1783.11	-1.12367	4.91684e-40	9.61972e-39
ENSG00000169918	OTUD7A	13.1847	-1.12368	0.000949285	0.00244696
ENSG00000257594	GALNT4	11.6235	-1.12417	0.00165131	0.00410183
ENSG00000181790	ADGRB1	115.778	-1.12601	3.94247e-13	2.35147e-12
ENSG00000111452	ADGRD1	601.012	-1.12628	5.49053e-07	2.04012e-06
ENSG00000159433	STARD9	496.286	-1.12632	1.53952e-48	3.86687e-47
ENSG00000138172	CALHM2	1462.54	-1.12668	1.1564e-39	2.2391e-38
ENSG00000226564	FTH1P20	104.246	-1.12675	5.03747e-11	2.59789e-10
ENSG00000253476	AC091185.1	18.4933	-1.12746	3.71732e-05	0.000114898
ENSG00000069020	MAST4	319.698	-1.12765	1.45555e-22	1.44718e-21
ENSG00000165322	ARHGAP12	2003.25	-1.12794	6.94695e-42	1.43801e-40
ENSG00000170425	ADORA2B	60.6823	-1.12816	1.28218e-09	5.94175e-09
ENSG00000154803	FLCN	1043.91	-1.12853	9.05431e-60	3.09333e-58
ENSG00000110651	CD81	18679	-1.12917	2.85538e-70	1.23203e-68
ENSG00000277152	AC110048.2	8.44916	-1.12922	0.00664299	0.0149439
ENSG00000180096	2001-09-01	55.9981	-1.12967	2.40494e-10	1.17939e-09
ENSG00000056558	TRAF1	120.042	-1.12987	1.27201e-16	9.32339e-16
ENSG00000249242	TMEM150C	58.6635	-1.13007	6.7159e-08	2.70319e-07
ENSG00000107201	DDX58	445.34	-1.1312	5.32149e-21	4.90275e-20
ENSG00000235961	PNMA6A	24.4552	-1.13185	3.61387e-06	1.24296e-05
ENSG00000182359	KBTBD3	44.1954	-1.13265	1.75537e-08	7.43982e-08
ENSG00000082482	KCNK2	6464.35	-1.13317	6.00658e-31	8.68346e-30
ENSG00000214756	METTL12	89.588	-1.13396	3.05625e-15	2.07692e-14
ENSG00000168734	PKIG	1916.42	-1.13407	1.99402e-26	2.38942e-25
ENSG00000179163	FUCA1	266.736	-1.13428	2.3186e-29	3.13423e-28
ENSG00000259605	AC074212.1	30.5559	-1.13467	1.53965e-05	4.96434e-05
ENSG00000175938	ORAI3	196.387	-1.13504	1.11313e-17	8.66156e-17
ENSG00000175170	FAM182B	5.71855	-1.13565	0.0118223	0.0253448
ENSG00000149403	GRIK4	7.50235	-1.13565	0.00464044	0.0107091
ENSG00000251669	FAM86EP	48.6173	-1.1359	1.65496e-09	7.61276e-09
ENSG00000184602	SNN	537.758	-1.13687	1.16884e-48	2.95232e-47
ENSG00000105204	DYRK1B	283.904	-1.1371	4.88063e-14	3.07157e-13
ENSG00000110318	CEP126	239.337	-1.13726	1.832e-24	2.00601e-23
ENSG00000232973	CYP1B1-AS1	20.288	-1.13739	8.60306e-05	0.000254402
ENSG00000189337	KAZN	561.296	-1.13815	1.92306e-47	4.63844e-46
ENSG00000225511	LINC00475	33.2992	-1.13824	3.63069e-07	1.36961e-06
ENSG00000120129	DUSP1	858.09	-1.13885	3.74909e-39	7.16663e-38
ENSG00000218980	FTH1P15	21.0856	-1.13896	0.000151149	0.000433783
ENSG00000092607	TBX15	1017.73	-1.1392	3.17806e-56	9.90884e-55
ENSG00000226197	AL583785.1	3.54547	-1.13922	0.0213885	0.04343
ENSG00000277476	AC005332.8	56.8887	-1.13946	4.09321e-09	1.82534e-08
ENSG00000070731	ST6GALNAC2	5.64376	-1.13973	0.00889663	0.0195481
ENSG00000161544	CYGB	271.172	-1.13986	9.96578e-34	1.57546e-32
ENSG00000105339	DENND3	205.661	-1.14018	1.01056e-26	1.2207e-25
ENSG00000100802	C14orf93	156.501	-1.14023	2.53003e-14	1.62222e-13
ENSG00000161010	MRNIP	440.905	-1.14028	9.50612e-40	1.8454e-38
ENSG00000204381	LAYN	1561.45	-1.14041	2.32396e-34	3.77476e-33
ENSG00000099251	HSD17B7P2	31.2638	-1.14069	7.37439e-07	2.70788e-06
ENSG00000091831	ESR1	28.6975	-1.14073	6.30836e-07	2.3286e-06
ENSG00000138400	MDH1B	6.28054	-1.14097	0.0107107	0.0231515
ENSG00000133243	BTBD2	1512.65	-1.14274	1.01147e-49	2.62866e-48
ENSG00000127578	WFIKKN1	8.01364	-1.1429	0.00448368	0.0103707
ENSG00000170370	EMX2	1217.1	-1.14366	2.62676e-49	6.74853e-48
ENSG00000154065	ANKRD29	126.161	-1.14508	9.68318e-15	6.36485e-14
ENSG00000244219	TMEM225B	14.6914	-1.14528	0.000202784	0.000572759
ENSG00000279982	AL162274.3	4.05153	-1.1453	0.0176855	0.0365783
ENSG00000026950	BTN3A1	722.947	-1.14533	3.68506e-40	7.24128e-39
ENSG00000082175	PGR	37.1385	-1.14541	4.0861e-08	1.67528e-07
ENSG00000171823	FBXL14	147.123	-1.14555	3.23081e-19	2.72119e-18
ENSG00000010810	FYN	2364.25	-1.14571	1.65646e-64	6.32209e-63
ENSG00000130193	THEM6	135.741	-1.14661	6.5614e-16	4.63109e-15
ENSG00000236166	AL021408.1	4.38224	-1.14771	0.0138418	0.0292998
ENSG00000176716	OR10AB1P	1.19294	-1.1478	0.0173178	0.0359071
ENSG00000225756	DBH-AS1	4.44903	-1.14799	0.0172861	0.0358446
ENSG00000198816	ZNF358	799.852	-1.14801	1.79308e-15	1.23343e-14
ENSG00000168970	JMJD7-PLA2G4B	45.36	-1.14818	5.25715e-09	2.32274e-08
ENSG00000260669	AL096870.2	6.41426	-1.14827	0.0069985	0.0156715
ENSG00000164675	IQUB	6.07523	-1.1483	0.00689324	0.0154527
ENSG00000205795	CYS1	253.67	-1.14877	1.70457e-14	1.10461e-13
ENSG00000244560	AC004890.2	183.655	-1.14922	2.63761e-16	1.90043e-15
ENSG00000087086	FTL	73250.6	-1.14931	9.6228e-30	1.32631e-28
[truncated: 1,665 more rows]

## Sheet: Info
column	description
Ensembl	Ensembl identifier
Gene.symbol	gene symbol
baseMean	mean of normalised counts for all samples
log2FoldChange	log2 fold change: condition PRGF-simulated vs. unstimulated
p.value	Wald test p-value: condition PRGF-simulated vs. unstimulated
p.adjust	Benjamini-Hochberg (BH) multiple testing adjusted p-value

## Sheet: counts_normalized
	Control_1	PRGF_1	Control_2	PRGF_2	Control_3	PRGF_3	Control_4	PRGF_4	Control_5	PRGF_5
TSPAN6	1062.34	814.846	808.379	777.649	896.238	782.598	862.013	737.748	1030.09	847.036
TNMD	0	0	1.02847	0	0	1.37539	0	0	0	0
DPM1	1098.76	1383.75	914.311	1375.84	949.023	1408.4	975.353	1601.11	981.345	1496.66
SCYL3	290.517	189.051	254.033	169.334	229.833	213.186	292.19	187.533	322.512	199.708
C1orf112	125.746	233.688	96.6763	259.523	93.4727	242.069	110.221	298.107	115.357	258.243
FGR	2.60165	3.50095	2.05694	1.84059	7.69775	2.75078	12.4779	3.53836	3.24949	3.44324
CFH	889.763	228.437	728.158	215.349	693.898	255.823	904.645	334.375	865.176	324.812
FUCA2	2388.31	2096.19	2230.76	2066.98	2470.98	1990.19	2479.98	2075.25	2542.72	1866.23
GCLC	500.383	407.86	466.926	429.778	480.56	452.504	441.924	448.487	466.301	454.507
NFYA	747.54	1132.56	713.759	1136.56	665.306	1094.81	720.597	1337.5	751.444	1094.95
STPG1	193.389	203.055	204.666	173.015	180.347	200.807	170.531	151.265	195.782	162.98
NIPAL3	1656.38	1234.96	1619.84	962.628	1695.71	1074.18	1532.7	879.282	1572.75	931.969
LAS1L	653.013	846.354	680.848	805.258	619.119	782.598	713.318	877.513	718.949	790.797
ENPP4	211.601	164.545	178.954	217.19	197.942	232.441	204.845	276.877	180.347	188.23
SEMA3F	91.9249	24.5066	125.474	19.3262	150.656	31.634	116.46	16.8072	110.483	19.5117
CFTR	0.867216	0.875237	1.02847	0.920295	0	2.75078	0	2.65377	0	5.73873
ANKIB1	2089.12	1791.61	2045.63	2083.55	2059.7	2086.47	1943.43	2055.79	1966.75	1916.74
CYP51A1	194.256	160.168	249.919	158.291	251.827	138.915	254.756	216.724	202.281	148.059
KRIT1	1148.19	941.755	833.062	843.91	1027.1	818.358	839.137	906.704	1045.52	886.06
RAD52	191.655	111.155	219.064	127.001	211.138	99.0282	196.526	101.728	197.406	106.74
MYH16	0	0.875237	1.02847	0.920295	2.19936	0	3.11947	0	1.62474	0
BAD	888.896	833.226	1215.65	682.859	1348.21	753.715	1048.14	694.403	916.355	676.022
LAP3	1391.01	1359.24	1348.33	1393.33	1363.6	1354.76	1557.65	1514.42	1319.29	1335.98
CD99	13278.8	9478.82	13897.7	9009.69	13914.2	8704.86	15623.3	9533.22	14171	9859.14
HS3ST1	0	0	0	0.920295	0	0	0	0.88459	0	0
AOC1	0	0	0	0	0	0	0	0	0	1.14775
WNT16	5.20329	0	5.14236	3.68118	9.89711	0	7.27876	4.42295	5.6866	8.03422
HECW1	209.866	285.327	278.716	275.168	235.331	259.949	221.482	278.646	272.957	283.493
MAD1L1	375.504	466.501	465.898	373.64	428.875	407.116	519.911	365.336	410.248	391.381
LASP1	8547.28	9905.93	8848.97	9332.71	9032.76	10040.4	9203.47	10275.4	8633.89	9549.24
SNX11	351.222	523.392	378.478	468.43	378.29	480.012	372.256	532.523	329.011	474.019
TMEM176A	34.6886	0.875237	41.1389	0	36.2894	2.75078	54.0708	5.30754	44.6804	2.29549
M6PR	2440.34	2458.54	2372.68	2563.94	2299.43	2504.59	2442.54	2739.57	2364	2548
KLHL13	1.73443	4.37618	2.05694	2.76088	4.39872	2.75078	4.15929	2.65377	8.12372	1.14775
CYP26B1	169.974	57.7656	130.616	92.9498	119.865	83.8989	157.013	141.534	144.602	83.7854
ICA1	1.73443	0.875237	1.02847	0.920295	0	1.37539	0	0	0	0
DBNDD1	40.7591	14.879	31.8826	11.9638	19.7942	16.5047	25.9956	17.6918	37.3691	18.3639
ALS2	1323.37	1165.82	1193.03	1108.03	1228.34	1210.34	1237.39	1206.58	1180.38	1301.54
CASP10	257.563	78.7713	215.979	90.1889	225.434	88.0251	247.478	114.112	230.714	104.445
CFLAR	2797.64	1975.41	2797.44	1986	2775.59	2016.32	2802.32	2048.71	2978.97	2196.79
TFPI	1997.2	437.618	1350.38	485.916	1501.06	588.668	1523.34	460.871	1958.63	507.304
NDUFAF7	326.94	304.582	324.997	312.9	326.605	298.46	341.062	292.799	352.569	354.653
RBM5	3282.41	2329.01	3279.8	2134.16	3095.6	2112.6	3210.97	2140.71	3225.12	2521.6
SLC7A2	2.60165	0	0	0.920295	0	0	4.15929	0	0	0
ARF5	1446.52	1316.36	1630.13	1223.99	1753.99	1147.08	1660.6	1247.27	1419.21	1318.76
SARM1	448.35	454.248	513.207	451.865	410.18	437.375	509.513	398.065	488.235	446.473
POLDIP2	1536.71	2128.58	1592.07	2050.42	1557.15	2107.1	1658.52	2027.48	1435.46	1966.09
PLXND1	3304.09	5617.27	3707.64	5655.21	3569.56	5383.28	3630.02	5014.74	3406.27	5008.76
AK2	1315.57	1788.98	1145.72	1954.71	1160.16	1792.14	1295.62	2005.36	1298.98	1866.23
CD38	0	0	0	0	0	0	2.07964	0.88459	1.62474	0
FKBP4	1077.95	1204.33	1049.04	1374	814.862	1279.11	1191.64	1389.69	1089.39	1186.77
KDM1A	1875.79	2371.89	1806	2339.39	1751.79	2313.41	1895.6	2457.39	1719.79	2409.12
RBM6	3469.73	2742.99	3443.32	2635.72	3421.1	2622.87	3584.27	2607.77	3369.72	2793.61
CAMKK1	849.871	2202.1	719.93	1889.37	752.181	2093.35	868.252	2023.06	834.306	1900.67
RECQL	1595.68	1927.27	1243.42	2085.39	1398.79	2021.83	1428.72	2182.28	1496.39	1919.03
VPS50	592.308	429.741	478.239	433.459	522.348	466.258	421.128	459.987	584.908	432.7
HSPB6	623.528	970.638	946.194	882.563	962.219	862.371	801.703	666.981	656.396	705.864
ARHGAP33	180.381	382.479	251.976	310.139	240.83	287.457	222.522	317.568	205.53	270.868
NDUFAB1	571.495	709.817	547.147	701.265	541.042	708.327	628.053	675.826	539.415	685.204
PDK4	75.4478	7.0019	32.9111	6.44206	47.2862	2.75078	65.5088	7.07672	86.9238	8.03422
SLC22A16	0	0	1.02847	0	0	0	1.03982	0	1.62474	0
ZMYND10	19.0787	9.62761	20.5694	22.0871	20.8939	15.1293	8.31858	13.2688	16.2474	12.6252
ABCB5	0	0	0	1.84059	2.19936	1.37539	0	2.65377	0	2.29549
SLC25A13	268.837	413.112	239.634	438.981	193.544	400.239	244.358	408.68	238.837	413.188
ST7	470.898	634.547	473.097	588.068	428.875	628.554	427.367	532.523	365.567	560.1
CDC27	2305.93	2700.11	1732.97	3188.82	1870.55	3554.01	1972.54	3637.43	2289.26	3236.64
SLC4A1	1.73443	1.75047	2.05694	1.84059	1.09968	0	2.07964	3.53836	4.06186	1.14775
HCCS	421.467	582.033	405.218	604.634	505.852	620.302	434.646	653.712	426.495	609.453
DVL2	1384.08	994.269	1680.52	910.172	1553.85	1004.04	1525.42	860.706	1420.03	940.004
PRSS22	1.73443	0	1.02847	2.76088	0	8.25235	1.03982	4.42295	0	0
UPF1	2708.31	3603.35	3118.33	3331.47	2993.33	3514.13	3053.96	3278.29	2792.12	3443.24
SKAP2	961.742	952.258	816.607	1073.06	848.952	1050.8	927.521	1040.28	929.353	1061.66
SLC25A5	2605.12	3765.27	2508.44	3834.87	2346.72	3864.85	2293.85	4024.88	2356.69	3482.26
MCUB	301.791	461.25	284.887	538.372	252.926	551.532	277.633	524.562	306.264	530.258
HOXA11	340.816	354.471	395.962	400.328	407.981	433.248	386.814	356.49	302.202	336.289
POLR2J	359.894	463.876	456.641	361.676	358.495	372.731	420.088	389.219	346.883	336.289
DHX33	593.175	790.339	572.859	912.932	570.733	823.86	545.907	1010.2	617.403	895.242
MEOX1	47.6969	20.1304	33.9396	21.1668	39.5884	24.7571	73.8274	37.1528	53.6165	17.2162
THSD7A	0	0	0	0	1.09968	0	0	0	0	0
LIG3	476.101	747.452	456.641	685.62	466.264	745.462	529.27	774.016	449.242	771.285
RPAP3	790.901	754.454	603.713	862.316	676.303	801.853	684.203	922.627	752.256	779.319
ACSM3	11.2738	7.0019	5.14236	7.36236	10.9968	13.7539	15.5973	9.73049	17.8722	10.3297
REXO5	91.9249	138.287	88.4486	132.522	87.9743	125.161	94.6238	126.496	88.5485	143.468
CIAPIN1	529.002	639.798	560.517	557.699	544.341	579.04	603.097	692.634	561.349	614.044
SPPL2B	783.096	712.443	884.486	669.054	797.267	614.8	817.3	570.56	833.493	695.534
FAM214B	783.096	1406.51	823.806	1222.15	797.267	1208.97	904.645	1045.58	792.062	1012.31
COPZ2	1227.11	1906.27	1397.69	1766.97	1380.1	1734.37	1385.04	1885.95	1100.76	1692.92
PRKAR2B	80.6511	91.8999	71.993	103.073	74.7782	119.659	73.8274	107.035	66.6145	86.0809
MSL3	711.117	788.588	676.734	745.439	660.907	777.096	741.393	683.788	658.834	748.33
CREBBP	1785.6	1616.56	2156.71	1378.6	2059.7	1574.82	2044.29	1264.96	1795.34	1478.3
TSPOAP1	333.878	182.049	462.812	143.566	480.56	160.921	361.858	139.765	438.681	215.776
MPO	0	1.75047	1.02847	0	1.09968	1.37539	0	0.88459	0	1.14775
PON1	0	0	0	0	1.09968	0	0	0	0	0
GCFC2	293.986	275.7	267.403	274.248	237.531	273.703	258.916	296.338	320.074	311.039
WDR54	145.692	259.945	190.267	224.552	195.743	280.58	191.327	298.991	194.969	237.583
CROT	544.611	378.978	439.157	382.843	494.856	387.861	436.725	406.911	526.417	392.529
ABCB4	155.232	133.911	159.413	139.885	144.058	163.672	107.102	134.458	139.728	158.389
KMT2E	2559.15	1704.96	2183.45	1574.62	2134.48	1617.46	2280.33	1666.57	2422.49	1676.86
RHBDD2	857.676	717.694	982.191	615.677	913.833	693.198	911.924	543.138	901.733	600.271
SOX8	164.771	11.3781	154.271	33.1306	131.961	20.6309	152.854	38.9219	142.977	20.6594
IBTK	1957.31	2772.75	1389.47	3067.34	1494.46	3177.16	1477.59	3358.79	1863.58	2992.17
ZNF195	300.057	298.456	282.83	299.096	299.113	284.706	319.225	338.798	339.571	305.3
MYCBP2	2862.68	2083.06	3220.15	1882.92	2982.33	2023.2	2944.78	1902.75	2979.78	1972.97
FBXL3	1618.22	1113.3	1248.56	1456.83	1459.27	1416.65	1338.25	1383.5	1576	1363.52
ITGAL	1.73443	7.0019	5.14236	1.84059	4.39872	2.75078	2.07964	5.30754	5.6866	2.29549
PDK2	691.171	624.919	804.265	473.032	872.046	574.914	761.15	416.642	675.081	531.406
ITGA3	1034.59	1649.82	1002.76	1726.47	905.036	1790.76	1257.15	2076.13	1085.33	1375
ZFX	1025.92	1054.66	1041.84	1025.21	980.914	1038.42	915.044	1018.16	995.968	1046.74
LAMP2	6320.27	5174.4	4603.44	5742.64	5042.03	5769.77	5097.21	5360.61	6225.2	5427.69
ITGA2B	4.33608	15.7543	14.3986	8.28265	13.1961	5.50157	7.27876	3.53836	13.8103	5.73873
ASB4	0.867216	0	0	0	1.09968	0	1.03982	1.76918	1.62474	1.14775
GDE1	2598.18	1601.68	2435.42	1452.23	2400.6	1570.7	2575.64	1487.88	2487.48	1599.96
C19orf60	359.027	316.836	525.549	500.64	552.039	299.835	500.155	250.339	401.312	245.618
CRLF1	504.719	3570.97	567.716	3250.48	525.647	3065.75	590.619	2158.4	602.78	2500.94
OSBPL7	91.0576	103.278	138.844	103.073	136.36	89.4005	111.261	85.8052	109.67	82.6377
TMEM98	4567.62	2686.1	4289.76	2551.06	4244.76	2545.85	4462.92	2472.43	4511.91	2581.28
YBX2	2.60165	0	0	0	3.29904	0	1.03982	0	0.812372	0
MAP3K14	359.894	238.94	406.246	235.595	380.489	239.318	389.933	280.415	385.064	222.663
TMEM132A	354.691	653.802	410.36	658.931	387.087	557.034	409.69	466.179	406.186	503.86
AP2B1	5916.14	5261.05	5331.6	5127.88	5231.17	5241.62	5994.58	5661.37	5848.26	5466.71
TAC1	6.07051	6.12666	4.11389	13.8044	5.4984	6.87696	3.11947	11.4997	0.812372	10.3297
ZNF263	861.145	897.118	946.194	928.577	909.435	924.263	943.119	864.244	879.799	881.469
CX3CL1	12.141	0.875237	17.484	5.52177	17.5949	5.50157	9.3584	5.30754	15.4351	5.73873
SPATA20	1935.63	1213.08	2346.97	1054.66	2181.76	1116.82	2200.26	1182.7	2085.36	1206.28
CACNA1G	165.638	182.925	206.723	194.182	199.042	218.687	197.566	186.648	184.408	181.344
TNFRSF12A	3515.69	8042.55	3902.02	8543.1	4200.77	7467	4004.36	8282.41	3505.38	7104.55
MAP3K9	0.867216	1.75047	2.05694	2.76088	2.19936	2.75078	3.11947	1.76918	5.6866	0
RALA	1693.67	2519.81	1388.44	2708.43	1516.46	2682.01	1556.61	2992.57	1692.17	2748.85
BAIAP2L1	153.497	427.116	171.755	459.227	162.753	378.233	167.411	377.72	140.54	426.961
KDM7A	367.699	387.73	351.737	396.647	398.084	453.879	303.628	429.911	347.695	585.35
ETV1	548.08	106.779	348.652	152.769	350.798	174.675	500.155	199.917	471.176	136.582
AGK	444.882	508.513	413.446	523.648	412.38	500.643	449.203	551.984	464.677	552.066
ALDH3B1	999.032	786.838	1165.26	579.786	1244.84	639.557	1144.84	551.099	1096.7	639.294
TTC22	0.867216	0.875237	1.02847	0	0	1.37539	0	0	0	0
PHTF2	1077.08	1633.19	805.293	2066.06	914.933	2030.08	829.778	2201.74	998.405	1682.6
CCL26	13.8754	5.25142	14.3986	7.36236	10.9968	4.12618	23.9159	8.8459	17.8722	9.18197
FARP2	825.589	1087.04	803.236	1142.09	807.164	1164.96	898.406	1261.42	900.108	1228.09
GGCT	223.742	406.11	183.068	462.908	167.151	411.242	183.009	520.139	195.782	437.291
DBF4	201.194	470.002	149.128	524.568	169.351	603.797	192.367	553.753	225.839	524.52
TBXA2R	45.9624	42.0114	42.1673	41.4133	50.5852	31.634	64.469	38.0374	43.8681	36.7279
IFRD1	877.622	1297.1	864.945	1427.38	928.129	1354.76	770.508	1590.49	864.364	1515.02
COX10	182.982	209.182	187.182	217.19	147.357	242.069	198.606	209.648	173.848	206.594
GTF2IRD1	265.368	533.895	351.737	445.423	355.196	449.753	270.354	421.949	272.145	418.927
PAF1	1193.29	1358.37	1383.29	1332.59	1368	1336.88	1432.88	1306.54	1151.94	1152.34
VPS41	1529.77	1156.19	1541.68	1084.11	1560.44	1173.21	1411.04	1149.97	1524.82	1259.08
ARHGAP44	38.1575	20.1304	44.2243	35.8915	34.0901	20.6309	42.6327	26.5377	50.3671	25.2504
ELAC2	1049.33	1257.72	1136.46	1252.52	1156.86	1316.25	1308.1	1255.23	1079.64	1151.19
SCIN	8.67216	5.25142	1.02847	9.20295	14.2958	6.87696	3.11947	7.07672	6.49897	1.14775
ARSD	960.008	569.779	835.119	515.365	877.544	495.141	983.672	459.102	948.85	498.122
PNPLA4	150.028	130.41	134.73	151.849	130.862	134.788	115.42	149.496	100.734	113.627
MYH13	2.60165	10.5028	4.11389	13.8044	4.39872	2.75078	3.11947	4.42295	2.43712	12.6252
ADIPOR2	2357.09	3358.28	2338.74	3526.57	2042.1	3838.72	2330.24	4018.69	2308.76	3761.16
CDKL3	13.8754	11.3781	25.7118	11.9638	26.3923	9.62774	12.4779	6.19213	18.6846	18.3639
UPP2	0	0	0	0	0	0	1.03982	0	0	1.14775
PRSS21	0.867216	0.875237	1.02847	1.84059	1.09968	2.75078	0	1.76918	0.812372	1.14775
MARK4	643.474	786.838	852.603	708.627	862.148	829.361	714.358	674.057	747.382	720.784
PROM1	0	0	0	0	0	0	2.07964	0	0	0
CCDC124	678.163	1052.03	927.682	1027.05	1016.1	951.771	858.893	856.283	696.203	883.764
PAFAH1B1	4158.3	4750.79	3683.99	5545.7	3768.6	5544.2	3703.85	5135.04	3844.14	5214.21
NOS2	0	0	0	0.920295	0	0	0	0.88459	0.812372	0
DNAH9	0.867216	0.875237	0	0.920295	1.09968	0	1.03982	0.88459	0.812372	1.14775
KIAA0100	6306.39	5737.18	6260.31	5416.86	5642.45	5816.53	6902.34	5777.25	6031.86	5626.25
GAS7	2083.05	2532.94	2186.53	2155.33	1956.33	2556.85	1996.46	2225.63	2024.43	2342.55
TRAPPC6A	117.941	50.7637	166.612	32.2103	183.646	56.3911	149.734	43.3449	134.041	49.3531
MATK	0	0.875237	0	0	1.09968	2.75078	1.03982	0.88459	2.43712	0
CD79B	2.60165	1.75047	0	0	2.19936	0	1.03982	0.88459	1.62474	0
SCN4A	0	0.875237	3.08542	0	0	0	1.03982	0	0	0
ST7L	370.301	279.201	306.485	305.538	285.917	295.709	299.469	314.914	316.013	301.857
PAX6	11.2738	24.5066	9.25625	23.9277	15.3955	24.7571	10.3982	21.2302	9.74846	35.5801
RPUSD1	376.372	451.622	501.894	391.125	482.759	405.741	470	405.142	391.563	408.597
RHBDF1	2280.78	1435.39	2605.12	1431.06	2474.28	1259.86	2623.47	1162.35	2641.02	1260.22
LUC7L	1206.3	978.515	1100.46	1012.32	1065.59	1001.29	1223.87	967.741	1280.3	1054.78
CACNA2D2	4.33608	1.75047	0	1.84059	2.19936	6.87696	3.11947	3.53836	4.87423	5.73873
BAIAP3	6.93772	3.50095	6.17083	4.60147	5.4984	1.37539	4.15929	1.76918	1.62474	2.29549
TSR3	658.217	771.084	868.03	726.113	829.158	653.311	774.668	651.058	705.951	601.419
PIGQ	546.346	525.142	621.197	406.77	624.618	519.898	594.778	425.488	587.345	441.882
CRAMP1	391.114	311.584	400.076	311.06	315.608	321.842	367.057	291.03	380.19	297.266
TEAD3	966.078	2655.47	1199.2	2500.44	1064.49	2529.35	1242.59	2373.35	1020.34	2376.98
DNAJC11	987.759	1211.33	1078.87	1177.98	1052.39	1202.09	1101.17	1234	1052.83	1174.14
FMO3	6.93772	0.875237	5.14236	0	6.59807	1.37539	8.31858	0	3.24949	0
MYLIP	1204.56	78.7713	1165.26	78.2251	1337.21	88.0251	1104.29	65.4596	1195	115.922
E2F2	37.2903	39.3857	17.484	57.9786	20.8939	52.2649	31.1947	45.9987	36.5567	58.535
PSMB1	2522.73	3478.19	2201.96	3243.12	2076.19	3347.7	2347.92	3513.59	2353.44	3375.52
SYN1	4.33608	7.0019	6.17083	8.28265	3.29904	6.87696	7.27876	15.038	6.49897	10.3297
JARID2	247.156	355.346	237.577	350.632	229.833	375.482	265.155	313.145	281.081	276.607
CDKL5	206.397	282.702	192.324	267.806	227.634	284.706	195.487	301.645	218.528	306.448
CAMK1G	0	0	1.02847	0	2.19936	0	1.03982	0	0.812372	2.29549
CDK11A	65.0412	70.019	98.7333	59.8192	85.775	67.3942	81.1061	56.6137	77.1753	55.0918
NADK	1491.61	1559.67	1483.06	1417.25	1366.9	1371.27	1637.72	1425.07	1480.14	1387.62
DLEC1	7.80494	3.50095	12.3417	1.84059	15.3955	1.37539	15.5973	1.76918	7.31135	3.44324
CYTH3	2747.34	2288.74	3240.71	1990.6	3260.55	2191	3077.87	1903.64	2910.73	2096.93
ADAM22	45.9624	14.0038	31.8826	17.4856	31.8907	11.0031	33.2743	11.4997	58.4908	14.9207
SYPL1	2429.07	1890.51	1760.74	2455.35	1827.67	2456.45	1902.87	2488.35	2290.89	2219.74
CYB561	999.9	745.702	1042.87	704.946	943.525	712.453	1013.83	683.788	965.098	723.08
SPAG9	4185.18	3613.85	3795.06	3680.26	3871.97	3862.1	4034.51	3959.42	4136.6	3980.38
CELSR3	71.1117	72.6447	65.8222	66.2612	58.283	93.5266	65.5088	76.9593	79.6124	87.2287
AASS	443.147	249.443	362.022	219.95	458.566	297.085	447.124	249.454	405.374	274.311
PLEKHG6	0.867216	0	1.02847	0	0	0	1.03982	1.76918	0.812372	1.14775
SS18L2	240.219	294.08	172.783	367.198	148.457	316.34	223.562	354.72	188.47	321.369
MPND	139.622	114.656	177.926	101.232	139.659	79.7727	172.611	110.574	152.726	96.4106
MGST1	1520.23	1307.6	1158.06	1487.2	1140.37	1274.99	1258.18	1413.57	1404.59	1472.56
CRY1	498.649	722.946	488.524	758.323	566.335	734.459	536.548	864.244	506.108	853.923
NFIX	6908.24	5663.66	8954.9	4954.87	9078.95	5496.07	7822.58	4620.21	7555.87	4854.96
ST3GAL1	1469.06	2799.88	1607.5	2611.8	1546.15	2841.56	1480.71	2905.88	1329.04	2859.03
MMP25	0.867216	0.875237	4.11389	0.920295	3.29904	2.75078	2.07964	2.65377	0	1.14775
IL32	84.9871	166.295	128.559	130.682	148.457	114.158	155.973	176.918	109.67	121.661
PKD1	2628.53	4502.22	3928.76	3873.52	3525.57	4262.34	3045.64	3380.9	3006.59	3579.82
MAPK8IP2	11.2738	9.62761	21.5979	13.8044	15.3955	17.8801	16.6372	15.9226	10.5608	12.6252
MED24	1024.18	1132.56	1030.53	1100.67	1076.59	1104.44	1082.46	1076.55	986.219	1046.74
RHOBTB2	751.009	834.976	907.112	746.359	907.235	826.611	847.455	755.44	761.192	695.534
HEATR5B	795.237	620.543	618.112	568.742	677.402	518.523	682.123	569.676	687.267	585.35
SEC62	3443.71	3376.66	3270.54	4065.86	3626.74	4093.17	3088.27	4073.54	3234.86	3795.59
RPS20	7196.16	6137.16	8319.31	5356.12	8159.62	5285.63	8003.51	5325.23	6551.78	5187.81
CSDE1	14842.4	14923.7	14265.9	15195	14805	15431.9	14054.2	14670.9	14316.4	14979.2
UBE3C	2788.97	3223.5	2674.03	3257.84	2457.78	3448.11	2738.89	3645.39	2711.7	3535.06
REV3L	4316.13	1324.23	3557.48	1230.43	3773	1404.28	3900.37	1234	4906.73	1680.3
TENM1	0.867216	0	0	0	0	0	0	0	0	0
IYD	0.867216	1.75047	4.11389	1.84059	4.39872	4.12618	1.03982	3.53836	0.812372	4.59098
FAM76A	260.165	219.684	247.862	254.922	267.222	258.574	300.509	238.839	277.019	196.265
TRAF3IP3	0	0	0	0	0	0	0	0.88459	0	0
POMT2	673.827	823.598	703.475	827.345	629.016	746.838	645.73	727.133	605.217	720.784
VTA1	1135.19	1270.84	844.375	1402.53	941.325	1393.27	897.367	1459.57	1034.15	1346.31
MLXIPL	1.73443	2.62571	0	0.920295	2.19936	2.75078	7.27876	0.88459	4.06186	1.14775
BAZ1B	3473.2	4020.84	3357.96	3914.01	3507.98	4057.41	3692.41	4276.11	3225.12	3921.85
RANBP9	2193.19	2788.5	2156.71	2844.63	2281.83	2914.46	2144.11	2881.99	2152.79	3057.59
ETV7	30.3525	11.3781	25.7118	8.28265	49.4856	8.25235	34.3141	4.42295	34.1196	5.73873
SPRTN	266.235	379.853	266.374	403.089	262.823	400.239	244.358	451.141	254.272	376.461
METTL13	803.909	698.439	850.546	697.583	837.955	717.955	927.521	715.633	829.432	653.067
DYRK4	291.384	448.997	300.314	454.626	285.917	456.63	316.106	497.139	281.893	440.734
ZNF207	2277.31	2960.93	1970.55	3390.37	1994.82	3185.41	2172.19	3328.71	2264.08	3272.22
UQCRC1	1776.92	3051.08	1856.39	2972.55	1874.95	2955.72	2011.02	2932.41	1875.77	2794.76
STARD3NL	633.067	928.626	560.517	1136.56	594.926	1039.8	615.575	1280	606.029	1107.57
CD9	621.794	350.095	514.236	405.85	601.524	350.725	779.867	573.214	835.931	444.178
NCAPD2	1144.72	2874.28	1222.85	2482.04	1325.11	2950.22	1197.88	2570.62	1136.51	2433.22
IFFO1	2172.38	689.687	2296.58	703.105	2333.52	654.687	2370.79	687.326	2559.78	612.896
GIPR	19.946	8.75237	19.541	8.28265	15.3955	2.75078	14.5575	10.6151	22.7464	13.7729
PHF7	92.7921	89.2742	128.559	75.4642	126.463	82.5235	105.022	77.8439	110.483	75.7512
SEMA3G	35.5558	4.37618	55.5375	2.76088	49.4856	4.12618	30.1548	5.30754	45.4928	5.73873
NISCH	3057.8	2662.47	3499.89	2384.48	3389.21	2499.09	3455.33	2357.43	3229.99	2549.14
STAB1	6.93772	4.37618	6.17083	1.84059	6.59807	2.75078	6.23893	3.53836	4.87423	3.44324
FUZ	251.493	264.322	343.51	254.001	372.791	273.703	317.146	187.533	273.769	213.481
SLC6A13	0	0.875237	0	0	1.09968	0	0	1.76918	0	0
IDS	2109.07	1297.1	1840.96	1326.14	1964.03	1440.04	1823.85	1447.19	2145.47	1404.84
PRSS3	23.4148	48.138	22.6264	61.6598	10.9968	52.2649	30.1548	91.9973	37.3691	51.6486
ZNF200	227.21	249.443	174.84	246.639	199.042	247.571	215.243	260.954	203.905	263.982
CD4	5.20329	0.875237	3.08542	0.920295	7.69775	2.75078	3.11947	4.42295	4.06186	2.29549
LRRC23	171.709	112.03	237.577	99.3918	208.939	104.53	192.367	90.2281	168.973	92.9674
HFE	620.059	473.503	523.492	401.249	590.528	513.021	554.225	420.18	571.097	404.006
SCMH1	837.73	1220.08	948.251	1053.74	861.049	1163.58	871.371	1126.08	779.877	1055.93
FYN	3111.57	1553.55	3342.53	1365.72	3291.34	1503.3	3384.62	1303	3167.44	1619.47
HIVEP2	1692.8	2534.69	1818.34	2424.98	1832.07	2699.89	1846.72	2734.27	1537.82	2776.4
FMO1	0	0	1.02847	0	0	0	2.07964	0	1.62474	0
ELOA	1684.13	2392.9	1616.76	2344.91	1660.52	2439.95	1763.54	2627.23	1540.26	2519.3
LYPLA2	560.221	709.817	638.681	685.62	538.843	636.806	662.367	761.632	626.339	681.761
CLCN6	1210.63	866.485	1386.38	769.366	1239.34	782.598	1317.45	826.207	1127.57	778.172
MRC2	25638.4	36814.2	30653.6	32401.7	30866.9	33390.4	29077.6	28716.4	27145.4	31906.2
SLC6A7	2.60165	7.87713	5.14236	7.36236	2.19936	4.12618	4.15929	1.76918	3.24949	9.18197
TSPAN9	1347.65	1123.8	1312.33	1067.54	1247.04	1120.94	1439.11	1063.28	1221.81	1038.71
BTBD7	1319.03	1276.1	1134.4	1198.22	1155.76	1446.91	1210.35	1300.35	1177.94	1265.96
APBA3	233.281	296.705	337.339	242.038	314.508	250.321	269.314	231.762	261.584	231.845
MKS1	183.85	183.8	190.267	157.37	183.646	165.047	172.611	158.342	181.971	149.207
ABHD5	419.732	781.587	446.357	768.446	435.473	705.576	431.526	790.823	419.996	791.945
ANOS1	2.60165	4.37618	1.02847	1.84059	2.19936	2.75078	2.07964	6.19213	5.6866	4.59098
AKAP8L	1049.33	984.642	1256.79	1034.41	1222.84	1037.05	1242.59	966.856	1044.71	1031.82
MBTD1	419.732	306.333	400.076	311.06	404.682	294.334	332.743	252.108	415.934	247.913
UTP18	760.548	826.224	704.503	853.113	690.598	863.746	770.508	923.512	749.819	849.332
RNF216	1458.66	1675.2	1532.42	1533.21	1531.85	1565.2	1635.64	1474.61	1535.38	1676.86
TTC19	565.425	717.694	439.157	730.714	439.872	686.321	510.553	628.943	539.415	715.046
PTBP1	3623.23	6208.06	4083.03	6680.42	3701.52	6174.13	4213.36	6443.35	3896.14	6089.94
DPF1	12.141	45.5123	9.25625	39.5727	15.3955	28.8832	9.3584	74.3055	15.4351	34.4324
SYT7	435.342	287.953	267.403	219.95	277.119	270.952	437.765	422.834	399.687	247.913
LARS2	598.379	577.656	567.716	569.663	549.84	629.929	644.69	603.29	592.219	591.089
PIK3C2A	1418.76	1335.61	1235.19	1558.98	1211.85	1522.56	1211.39	1538.3	1396.47	1469.11
PLAUR	943.531	3167.48	920.482	3485.16	852.251	3569.14	1084.53	3815.24	916.355	3073.66
ANLN	640.872	4963.47	669.535	5102.11	908.335	5883.93	654.048	5903.75	695.39	4641.48
WIZ	1271.34	1922.9	1477.91	1756.84	1430.68	1742.62	1405.84	1617.91	1409.47	1679.15
RABGAP1	2444.68	1345.24	2485.82	1200.06	2644.73	1270.86	2470.62	1186.23	2478.55	1407.14
DCN	236192	60921.7	192371	60365.8	206316	60705.7	229158	49044.3	223599	71135
QPCTL	187.319	241.565	204.666	263.204	159.453	255.823	246.438	268.915	168.161	230.697
PPP5C	1528.03	1868.63	1353.47	1935.38	1381.2	1843.03	1715.71	2072.59	1563.82	1854.76
CEP68	648.677	357.972	622.225	326.705	629.016	308.088	604.137	265.377	628.776	364.983
MAP4K3	830.793	638.048	740.5	716.91	792.869	693.198	774.668	769.593	838.368	818.343
TYROBP	0	0.875237	0	0	0	0	0	0	0	3.44324
TMEM159	509.056	285.327	560.517	238.356	567.434	244.82	459.601	212.302	554.85	236.436
GABRA3	0	1.75047	0	0	0	1.37539	0	0	0	0
BRCA1	273.173	827.974	224.207	809.859	258.425	803.229	290.11	835.937	246.149	719.637
ERCC1	2200.13	1834.5	2158.76	1729.23	2089.39	1749.5	2355.2	1943.44	2351.82	1741.13
CD22	6.07051	4.37618	2.05694	3.68118	1.09968	1.37539	5.19911	0.88459	6.49897	2.29549
SEMA3B	287.048	168.921	437.101	161.972	589.428	138.915	372.256	137.111	352.569	121.661
MBTPS2	844.668	997.77	712.731	1218.47	721.389	1219.97	728.915	1093.35	809.935	1070.85
PRICKLE3	124.879	126.909	149.128	112.276	147.357	94.902	142.456	89.3436	112.92	130.843
LTF	1.73443	2.62571	2.05694	0.920295	0	0	0	0.88459	1.62474	2.29549
EXTL3	1598.28	1764.48	1856.39	1570.94	1800.17	1730.24	1793.69	1646.22	1640.18	1442.72
ELOVL5	3293.68	4221.27	2666.83	5283.41	2723.91	5225.11	2919.82	5983.36	3018.77	4981.22
ALOX5	0.867216	0	2.05694	0	0	0	0	0	0	0
KDM5D	592.308	427.991	617.083	412.292	543.241	405.741	586.46	367.989	601.967	444.178
CALCOCO1	4830.39	4359.55	5811.89	3510	5936.07	3749.32	5209.51	2852.8	4881.54	3789.86
UBR7	679.03	792.089	635.596	795.135	676.303	843.115	686.283	897.858	645.023	741.444
MAP4K5	2303.32	2351.76	1943.81	2652.29	2076.19	2687.52	1819.69	2703.31	2226.71	2690.32
EHD3	3258.13	933.003	2380.91	926.737	2210.35	943.519	3913.89	1139.35	3286.86	918.197
PSMC4	1053.67	1659.45	1197.14	1609.6	1089.78	1585.83	1283.14	1803.68	1053.65	1636.69
MAN2B2	3491.41	2555.69	3913.34	2187.54	3860.97	2294.15	3841.1	2004.48	3641.05	2214
SLC7A14	251.493	7.87713	130.616	5.52177	170.45	6.87696	264.115	15.038	294.079	12.6252
CLDN11	17580.2	745.702	13700.3	845.751	13652.5	852.743	18963.2	1521.49	19390.5	1045.6
SLC25A39	1398.82	1690.08	1478.94	1593.95	1383.4	1761.88	1530.62	1781.56	1445.21	1597.66
MVP	5357.66	6369.1	5985.71	5307.34	5590.77	5927.94	6443.78	5495.96	5890.51	5369.15
NUB1	1806.41	1450.27	1825.54	1294.85	1865.06	1347.88	1765.62	1211	1720.6	1350.9
PGM3	2165.44	4191.51	1820.4	4535.21	1854.06	4743.73	2021.41	5278.35	2017.93	4900.87
RWDD2A	300.924	279.201	281.801	339.589	318.907	313.589	283.871	283.069	288.392	354.653
CLK1	2406.52	1600.81	2108.37	1531.37	2307.13	1463.42	2126.44	1422.42	2360.75	1695.22
POLR3B	380.708	591.66	310.598	545.735	340.901	573.538	316.106	513.062	319.262	535.997
ANGEL1	451.819	238.94	526.578	240.197	487.158	269.577	507.433	251.223	497.984	221.515
RNF14	1075.35	1360.99	874.201	1380.44	864.348	1431.78	937.92	1363.15	992.718	1198.25
DNASE1L1	926.186	817.471	944.137	702.185	991.911	771.595	1052.3	835.053	1021.15	751.773
DDX11	323.471	493.634	348.652	515.365	287.016	496.516	337.942	537.83	306.264	460.246
HEBP1	1186.35	800.842	1381.24	804.338	1289.92	664.314	1325.77	683.788	1234.81	739.148
GPRC5A	65.9084	25.3819	41.1389	20.2465	57.1833	17.8801	49.9115	16.8072	50.3671	16.0684
MAMLD1	619.192	582.033	790.895	517.206	837.955	519.898	639.491	598.867	593.844	523.372
CD6	0	1.75047	2.05694	0.920295	0	0	0	0	0	1.14775
TACC3	286.181	2282.62	352.766	1993.36	431.074	2283.15	372.256	2207.94	330.635	1804.26
UFL1	1023.31	1092.3	856.717	1210.19	925.93	1185.59	901.526	1303	1023.59	1185.62
POLA2	248.891	617.917	200.552	626.721	225.434	632.68	279.712	778.439	213.654	678.318
ZC3H3	256.696	361.473	367.164	295.415	340.901	287.457	309.867	271.569	312.763	272.016
CAPN1	2536.61	2471.67	2755.28	2164.53	2739.3	2294.15	3005.09	2229.17	2777.5	2141.69
ACPP	19.0787	12.2533	16.4555	11.0435	6.59807	23.3817	20.7964	15.9226	12.1856	10.3297
MDH1	2757.75	2878.65	2381.94	2857.52	2236.75	3035.49	2781.52	3161.52	2590.65	2947.41
SLC30A9	1410.09	1537.79	1185.83	1935.38	1232.74	1792.14	1235.31	1908.94	1379.41	1813.44
MTMR11	908.842	505.012	852.603	424.256	906.136	462.132	928.561	377.72	964.285	422.37
COX15	457.023	397.358	413.446	377.321	443.171	418.119	376.416	392.758	448.429	348.915
CCDC88C	1.73443	5.25142	0	7.36236	3.29904	1.37539	2.07964	7.96131	0	5.73873
YAF2	241.953	256.444	191.296	350.632	221.035	360.353	227.721	386.566	199.031	348.915
ZMYND11	2554.82	2635.34	2412.79	2873.16	2463.28	2866.32	2462.3	2738.69	2365.63	2758.03
WAS	0.867216	3.50095	6.17083	6.44206	1.09968	4.12618	3.11947	4.42295	0.812372	2.29549
DPEP1	0	0	0	0.920295	0	0	0	0.88459	1.62474	0
BID	645.208	568.029	580.058	616.598	604.824	525.4	710.199	654.596	684.829	664.545
MATR3	46.8296	29.7581	24.6833	38.6524	27.492	61.8926	21.8363	57.4983	38.1815	42.4666
NPC1L1	1.73443	0	0	0	1.09968	1.37539	3.11947	0	0.812372	0
XYLT2	593.175	546.148	701.418	560.46	637.814	543.28	657.168	564.368	639.337	487.792
RGPD5	4.33608	6.12666	1.02847	7.36236	3.29904	1.37539	2.07964	4.42295	3.24949	4.59098
NUDCD3	1615.62	1727.72	1708.29	1685.06	1532.95	1803.14	1735.46	1647.99	1569.5	1676.86
CHDH	235.883	41.1361	291.058	40.493	254.026	28.8832	268.274	36.2682	247.773	47.0576
IL20RA	89.3232	14.0038	83.3062	11.9638	113.267	8.25235	56.1504	9.73049	61.7403	20.6594
CLCA1	0	0	0	0	1.09968	2.75078	0	0	3.24949	0
GLT8D1	1926.09	1887.89	1778.23	1676.78	1861.76	1657.35	1867.52	1771.83	1809.96	1843.28
ATP2C1	3800.14	3086.09	2933.2	3292.81	2861.37	3280.31	3350.31	3518.9	3631.3	3361.75
IGF1	4.33608	58.6409	10.2847	40.493	8.79743	48.1387	3.11947	19.461	2.43712	44.7621
SLC38A5	306.127	1665.58	226.264	1814.82	199.042	1665.6	295.31	1728.49	267.27	1508.14
RALBP1	2218.34	2463.79	2267.78	2200.42	2216.95	2324.41	2313.6	2078.79	2198.28	2067.09
RUFY3	873.286	712.443	865.973	742.678	903.936	712.453	802.743	672.288	840.805	759.808
CNTN1	47.6969	3.50095	37.025	6.44206	36.2894	5.50157	51.9911	21.2302	51.9918	19.5117
SLC11A1	2.60165	5.25142	5.14236	2.76088	7.69775	5.50157	11.438	7.96131	3.24949	10.3297
WWTR1	3465.39	2735.99	3164.61	3057.22	3257.25	2977.72	3254.64	2874.92	3395.71	2805.09
AGPS	873.286	1818.74	761.069	2022.81	774.174	2096.1	746.592	1890.37	822.933	1831.8
CXorf56	385.044	347.469	304.428	340.509	334.302	386.485	373.296	371.528	334.697	392.529
ATP1A2	1.73443	6.12666	7.1993	8.28265	3.29904	8.25235	2.07964	6.19213	2.43712	2.29549
TTC27	501.251	406.985	434.015	413.212	382.688	420.87	442.964	507.754	441.118	446.473
ZNF582	91.9249	67.3932	91.534	60.7395	117.666	61.8926	73.8274	44.2295	104.796	60.8305
VSIG2	0.867216	0	2.05694	0	0	0	0	0	1.62474	1.14775
PHLDB1	3335.31	6760.33	3613.02	5822.71	3521.17	6022.84	3584.27	5664.03	3383.53	5948.77
MARCO	6.93772	6.12666	17.484	2.76088	5.4984	1.37539	9.3584	3.53836	7.31135	4.59098
CYP24A1	6.07051	2.62571	0	1.84059	1.09968	0	3.11947	2.65377	4.06186	0
PRDM11	166.505	105.028	237.577	84.6671	201.241	107.281	184.049	77.8439	172.223	87.2287
SYT13	0	0	1.02847	0	2.19936	0	0	1.76918	0	0
SNAI2	2971.95	3486.94	2587.64	4106.36	2756.9	3910.24	3014.44	4103.61	2638.58	4193.86
CD74	35.5558	15.7543	24.6833	16.5653	30.791	12.3785	43.6725	22.9993	41.431	28.6936
HGF	167.373	17.5047	140.901	24.848	148.457	46.7633	146.615	48.6524	154.351	48.2053
ZRANB1	1135.19	965.386	1246.51	852.193	1207.45	947.645	1063.74	781.977	1091.02	964.106
NCDN	979.954	962.761	1195.08	917.534	1160.16	984.781	1138.61	1001.36	1167.38	920.492
ADGRA2	7432.9	7817.62	8704.99	6910.49	8452.13	7132.78	8431.92	6277.93	8279.69	6716.61
ZFP64	284.447	316.836	350.709	246.639	378.29	299.835	351.46	228.224	325.761	247.913
MNAT1	353.824	492.758	321.912	473.032	312.309	511.646	332.743	530.754	358.256	463.689
SAMD4A	2955.47	2792.88	2789.22	2816.1	2689.82	2918.58	2938.54	2830.69	2932.66	2986.43
RUNX3	412.795	452.497	448.414	534.691	460.766	513.021	568.783	514.831	464.677	439.587
MRE11	475.234	647.675	404.189	635.003	434.373	690.447	442.964	716.518	480.924	630.112
PLEKHB1	10.4066	16.6295	10.2847	8.28265	9.89711	9.62774	13.5177	9.73049	15.4351	6.88647
SERPINB1	692.038	722.946	674.678	753.721	743.383	735.835	706.039	686.442	714.887	790.797
CYP3A43	1.73443	1.75047	0	2.76088	0	0	0	0.88459	6.49897	0
SLC7A9	6.93772	3.50095	7.1993	1.84059	1.09968	1.37539	3.11947	2.65377	3.24949	1.14775
SPAST	412.795	302.832	299.285	415.053	326.605	409.867	326.504	380.374	372.066	345.471
NRXN3	0.867216	2.62571	8.22777	2.76088	2.19936	2.75078	1.03982	5.30754	0.812372	1.14775
OSBPL5	1208.9	1662.95	1379.18	1456.83	1299.82	1583.08	1389.2	1318.04	1368.03	1501.25
AQR	1427.44	1392.5	1159.09	1366.64	1175.56	1321.75	1219.71	1520.61	1359.1	1488.63
CPS1	258.43	426.24	241.691	412.292	287.016	478.636	222.522	356.49	213.654	363.835
C8B	0	10.5028	0	7.36236	0	11.0031	0	4.42295	0	10.3297
FHL1	4016.94	2023.55	5173.21	1756.84	5649.05	1788.01	3404.38	1455.15	3569.56	1809.99
RTFDC1	1980.72	1874.76	1884.16	1700.7	1902.44	1713.74	2000.62	1946.98	1827.84	1843.28
NLRP2	1.73443	0	1.02847	1.84059	2.19936	2.75078	0	0.88459	0	1.14775
SLC45A4	188.186	148.79	207.751	142.646	203.441	96.2774	188.208	128.265	190.907	113.627
RNF10	2651.95	3038.82	2865.32	3094.03	2819.58	3064.37	2782.56	2753.73	2487.48	2898.06
ZNF839	162.169	139.163	158.385	122.399	180.347	112.782	144.535	122.958	146.227	134.286
ZDHHC6	987.759	1101.92	893.742	1147.61	843.454	1142.95	889.048	1228.69	949.663	1269.41
GRAMD1B	247.156	350.97	273.573	442.662	294.714	380.984	264.115	416.642	277.831	369.574
RNH1	5664.65	6038.26	6419.72	5116.84	6615.67	5589.59	6713.09	5408.38	6070.85	5312.91
NDUFS1	1960.77	2618.71	1750.46	2589.71	1748.49	2662.76	1869.6	2798.84	1817.28	2473.39
RB1CC1	2228.74	2030.55	1939.7	2024.65	2092.69	2157.99	1836.33	1710.8	2328.26	2026.92
ERP44	1717.09	1571.05	1323.64	1717.27	1452.68	1669.73	1358.01	1684.26	1558.13	1736.54
ALAS1	960.008	1191.2	904.027	1279.21	960.02	1214.47	1083.49	1339.27	945.601	1166.11
BIRC3	194.256	9.62761	192.324	14.7247	203.441	9.62774	238.119	17.6918	279.456	12.6252
AKAP11	2016.28	1799.49	1639.38	2029.25	1623.13	2130.48	1763.54	2208.82	1965.94	1843.28
GLRX2	134.418	161.044	145.015	209.827	106.669	163.672	125.818	214.071	163.287	203.151
SNAPC1	345.152	453.373	349.68	368.118	333.203	431.873	304.668	381.258	281.081	465.985
DERA	556.752	666.931	468.983	678.257	426.675	682.194	519.911	813.822	509.357	759.808
STRAP	2969.35	4151.25	2480.67	4300.54	2356.61	4053.28	2568.36	4561.83	2901.79	4193.86
ABCC2	14.7427	24.5066	24.6833	18.4059	18.6945	13.7539	28.0752	22.1147	23.5588	14.9207
DEF6	9.53937	3.50095	11.3132	2.76088	12.0965	4.12618	9.3584	7.07672	16.2474	3.44324
PLEKHO1	958.273	2074.31	1130.29	1815.74	1020.5	1917.3	1184.36	1611.72	930.166	1823.77
GCLM	736.266	2308.87	759.012	2689.1	704.894	2695.77	742.433	3094.29	686.454	2927.9
UBR2	1535.84	876.987	1342.16	786.852	1339.41	783.973	1393.36	718.287	1523.2	805.717
EHD2	6541.41	6957.26	7603.49	6239.6	7418.44	6348.81	7595.9	5518.95	7220.36	6052.06
DEPDC1	69.3772	647.675	67.8791	926.737	101.17	935.266	41.5929	919.973	86.1114	779.319
CCDC28A	167.373	133.911	193.353	107.674	190.244	138.915	164.292	98.1894	194.969	137.729
RRAGD	27.7509	0.875237	23.6549	4.60147	23.0933	6.87696	32.2345	6.19213	34.932	6.88647
HSF2	433.608	330.84	383.62	303.697	414.579	334.22	371.217	295.453	432.994	311.039
PHF20	1358.06	1280.47	1278.39	1210.19	1273.43	1236.48	1321.61	1310.08	1330.66	1363.52
HSD17B6	13.8754	62.1418	12.3417	57.9786	21.9936	48.1387	7.27876	48.6524	8.93609	49.3531
NR1H3	195.124	111.155	182.04	87.428	214.437	114.158	191.327	100.843	184.408	130.843
TYMP	676.428	1270.84	790.895	1221.23	719.19	1145.7	961.836	1077.43	838.368	1225.79
NCAPH2	570.628	1218.33	556.403	1043.61	550.939	1210.34	658.208	1362.27	517.481	1163.81
TOMM34	514.259	720.32	465.898	718.75	460.766	755.09	552.146	879.282	511.794	717.341
SEC63	3334.44	4651.01	2908.52	5114.08	3016.42	5137.09	2733.69	5088.16	3019.59	5121.24
KPNA6	1797.74	2316.75	1709.32	2251.04	1624.23	2248.77	1739.62	2115.94	1635.3	2300.08
VIM	294879	160864	276058	166713	276595	156581	327434	181010	356406	162111
RTEL1-TNFRSF6B	57.2362	57.7656	62.7368	53.3771	68.1801	46.7633	69.6681	51.3062	75.5506	58.535
FAS	1625.16	1168.44	1260.91	1370.32	1342.71	1295.62	1375.68	1380.84	1610.93	1316.46
RNASET2	236.75	100.652	322.94	99.3918	359.595	68.7696	301.548	69.8826	254.272	102.149
CD44	27992.9	22707.1	24218.5	24444.9	24329.3	25050	28281.1	24966.7	29069.9	23161.5
KCNG1	73.7133	754.454	170.726	958.947	159.453	687.696	98.7831	509.524	73.1135	416.632
AGPAT4	433.608	665.18	436.072	618.438	450.868	631.305	406.571	526.331	387.501	617.487
SLAMF7	0.867216	0	1.02847	1.84059	0	1.37539	0	0	2.43712	1.14775
BTN3A1	954.804	532.144	1052.13	434.379	1047.99	469.009	1003.43	394.527	930.166	410.893
MIPEP	391.981	323.838	363.051	289.893	350.798	324.592	398.252	310.491	366.38	293.823
PRKCH	16.4771	37.6352	21.5979	49.6959	23.0933	52.2649	10.3982	31.8452	13.8103	41.3188
INSRR	3.46886	1.75047	4.11389	3.68118	3.29904	9.62774	2.07964	5.30754	0.812372	10.3297
IFNGR1	1613.89	1164.07	1453.23	1261.72	1627.53	1321.75	1476.55	1156.16	1545.94	1464.52
B4GALT7	352.957	505.887	434.015	498.8	433.274	539.154	422.168	544.907	402.936	449.916
SH2D2A	0.867216	9.62761	0	5.52177	0	5.50157	0	3.53836	0	1.14775
VRK2	472.633	568.904	340.424	578.865	413.479	574.914	376.416	608.598	394.813	597.975
TNFRSF1B	372.035	178.548	351.737	268.726	276.019	253.072	459.601	351.182	428.932	314.482
VEZT	1325.97	1144.81	1212.57	1258.04	1233.84	1325.88	1363.21	1433.04	1333.91	1304.99
POU2F2	893.232	953.133	646.909	974.592	591.627	903.632	1031.5	1356.96	999.217	966.402
BRD9	847.27	1063.41	917.397	1113.56	877.544	986.156	883.849	1101.31	911.481	1061.66
SNX1	3484.47	3159.61	3518.4	3030.53	3545.37	3021.74	3561.39	2984.61	3401.4	3203.36
TBPL1	292.252	377.227	254.033	438.981	289.216	440.125	226.681	449.372	294.891	422.37
ARNTL2	384.177	750.078	250.947	983.795	239.73	980.654	359.779	1407.38	404.561	975.584
BCLAF1	2415.2	3241	1952.04	3710.63	2008.01	3977.63	2047.41	3969.15	2277.08	3633.76
SLC39A9	1529.77	1560.55	1335.98	1606.83	1325.11	1808.64	1329.93	1614.38	1470.39	1641.28
ANK1	242.82	13.1286	209.808	11.9638	163.852	11.0031	265.155	18.5764	246.961	18.3639
IBSP	0	0	0	0	0	0	0	0.88459	0	0
TFB1M	101.464	150.541	71.993	148.167	108.868	152.668	132.057	168.957	103.171	123.957
RABEP1	2522.73	2334.26	2358.29	2252.88	2291.73	2290.03	2324	2431.74	2435.49	2432.07
HMGB3	395.45	1383.75	390.819	1363.88	388.187	1547.32	361.858	1383.5	357.444	1236.12
NUP160	1236.65	1176.32	1193.03	1284.73	1038.1	1255.73	1237.39	1327.77	1204.75	1251.04
BAK1	474.367	855.982	406.246	877.041	442.071	889.879	463.761	1144.66	419.996	834.411
MUSK	1.73443	0	3.08542	0	0	0	2.07964	0	1.62474	0
IKZF2	58.1034	31.5085	53.4805	48.7756	60.4824	52.2649	47.8318	44.2295	56.0537	44.7621
GRN	12834.8	7728.34	14027.3	6820.31	13784.5	7062.64	14789.4	6601.69	13963	7565.94
FAM13B	2563.49	2219.6	2295.55	2279.57	2331.32	2357.42	2198.18	2351.24	2491.54	2414.86
ARHGAP31	851.606	2807.76	932.824	2440.62	901.737	2604.99	879.69	2559.12	806.685	2590.46
CENPQ	102.331	300.206	58.6229	410.451	97.8714	371.356	59.2699	413.988	112.107	306.448
SARS	5092.29	9567.21	7065.6	8302.9	7146.81	8623.71	5316.61	8261.18	4608.59	8600.06
RANBP3	1121.31	1136.93	1272.22	1005.88	1309.72	1016.41	1298.74	1045.58	1115.39	1047.89
ARID4A	649.544	420.989	542.005	398.488	553.139	438.75	561.504	387.45	575.159	398.268
EIPR1	264.501	394.732	292.086	357.995	254.026	343.848	254.756	355.605	263.208	296.118
PNPLA6	1160.33	1148.31	1314.39	1034.41	1214.05	991.658	1490.07	956.241	1356.66	920.492
IFT88	372.903	357.972	305.456	343.27	294.714	371.356	295.31	329.067	355.006	389.086
ALG1	571.495	602.163	550.232	555.858	528.946	605.172	599.977	574.099	529.666	500.417
ZCCHC8	464.828	551.399	491.61	591.75	491.557	537.778	477.278	642.212	456.553	640.442
ABCF2	1679.8	2162.71	1583.85	2288.77	1550.55	2186.87	1820.73	2355.66	1686.48	2271.39
CHPF2	2914.71	3210.37	3041.19	2925.62	2782.19	3178.53	3100.75	2927.11	2893.67	3118.42
LRRC7	4.33608	0	7.1993	0.920295	18.6945	1.37539	6.23893	0	6.49897	0
FUT8	2445.55	2126.83	2391.2	1908.69	2370.91	2061.71	2162.83	1688.68	2144.66	1901.81
UBA6	1326.84	1587.68	850.546	1990.6	1011.7	2052.08	970.154	2220.32	1324.98	1953.46
GAB2	389.38	394.732	446.357	298.176	450.868	379.608	440.885	284.838	349.32	330.551
ATP6V0A1	1116.97	942.63	994.532	889.005	1019.4	910.509	1153.16	1063.28	1145.44	1036.41
PIAS1	809.979	665.18	697.304	760.164	730.187	713.828	663.407	741.286	770.128	775.876
SLC4A7	930.522	922.5	805.293	1258.96	768.676	1137.45	795.464	1341.04	929.353	1200.54
APBA2	54.6346	42.0114	68.9076	50.6162	45.0868	44.0125	95.6637	37.1528	88.5485	41.3188
MAP2K3	2020.61	2103.19	1978.78	2293.37	1965.13	2317.54	2291.77	2628.12	2116.23	2218.59
EFCAB1	24.282	7.0019	38.0535	11.9638	27.492	11.0031	37.4336	15.9226	34.1196	13.7729
TMSB10	21708.1	21545.7	24782.1	19965.8	25899.6	19084.9	26546.7	22177.5	21163.1	19188
ASTE1	197.725	163.669	164.555	166.573	162.753	151.293	193.407	153.034	186.033	188.23
RNF19A	1216.7	987.267	980.134	953.425	978.714	1086.56	1013.83	1170.31	1184.44	1120.2
PEX3	408.459	306.333	322.94	323.023	388.187	310.839	361.858	393.642	393.188	348.915
GABARAPL2	1630.37	1806.49	1567.39	1753.16	1626.43	1834.77	1588.85	1818.72	1543.51	1785.89
MYOC	0	0.875237	1.02847	1.84059	0	0	2.07964	0	1.62474	0
SH3YL1	666.022	498.01	613.998	527.329	678.502	504.769	573.982	493.601	638.524	492.383
FAM136A	816.05	834.101	701.418	854.954	737.885	844.491	721.637	919.089	767.691	830.968
VCL	13208.6	16626	11824.3	16588.3	11423.5	17258.4	13903.5	18850.6	13648.7	18344.4
DEPDC1B	20.8132	172.422	21.5979	177.617	32.9904	198.056	32.2345	216.724	27.6206	158.389
DAPK2	386.778	396.482	392.876	318.422	316.708	358.977	435.686	314.914	359.068	421.223
NSMAF	2076.98	1774.98	2163.9	1638.12	2160.87	1661.47	2090.04	1571.03	2052.86	1752.61
ADSS	1579.2	1676.08	1200.23	1762.36	1228.34	1796.26	1352.81	1647.11	1457.39	1687.19
STAP1	0	0	1.02847	0	0	0	0	0	0	0
TIMP2	44032	49133.2	44713.8	46786.9	42891.9	48196.5	45672.1	40437.2	46068.8	43880.6
RFC1	1445.65	1477.4	1328.79	1302.22	1353.7	1437.28	1311.22	1390.57	1306.29	1352.04
TBC1D23	1472.53	1383.75	1081.95	1653.77	1098.58	1770.13	1269.62	1787.76	1445.21	1664.23
CUL3	2036.22	2101.44	1714.46	2353.19	1707.8	2239.14	1769.78	2307.89	1880.64	2315
MYOM2	15.6099	26.2571	15.4271	19.3262	20.8939	19.2555	10.3982	24.7685	14.6227	18.3639
CYP46A1	31.2198	14.0038	35.9965	16.5653	31.8907	22.0063	18.7168	18.5764	38.9938	26.3982
ZZZ3	1808.14	1439.76	1627.04	1479.83	1728.7	1466.17	1738.58	1477.26	1760.41	1539.13
SLC18A1	0	0	0	0	0	2.75078	0	0	0.812372	0
USP2	12.141	37.6352	20.5694	23.0074	13.1961	33.0094	13.5177	25.6531	5.6866	37.8756
CASR	0.867216	1.75047	0	0	0	0	1.03982	0.88459	0	1.14775
TUBG2	679.03	430.617	753.87	402.169	664.206	349.35	792.345	395.412	728.697	395.972
RPL26L1	160.435	265.197	187.182	292.654	186.945	319.091	194.447	310.491	148.664	284.641
FLT4	1.73443	0.875237	0	1.84059	4.39872	4.12618	6.23893	2.65377	0.812372	4.59098
NSUN2	1569.66	1957.03	1472.77	2253.8	1374.6	2096.1	1578.45	2497.2	1576.81	2240.4
FBXO42	505.587	517.265	593.428	466.589	583.93	481.387	532.389	491.832	480.924	485.496
MFAP3	686.835	757.08	598.571	852.193	629.016	870.623	538.628	903.166	678.33	817.195
MRI1	526.4	494.509	579.03	513.525	622.418	470.384	557.345	430.795	604.405	500.417
METTL1	244.555	371.1	210.837	393.886	217.736	372.731	239.159	401.604	258.334	362.688
HOXC8	1101.36	1097.55	1105.61	1017.85	1047.99	1046.67	1135.49	1021.7	1127.57	1094.95
AGA	453.554	497.135	426.816	550.336	454.167	558.409	430.486	401.604	441.118	517.633
PI4K2B	258.43	213.558	266.374	502.481	248.527	451.129	247.478	666.981	265.646	418.927
BOD1L1	2159.37	1961.41	2189.62	1752.24	2106.99	1705.49	2144.11	1822.25	2041.49	1884.6
MAT2B	1185.48	1065.16	1095.32	1273.69	1118.37	1354.76	1098.05	1262.31	1108.89	1205.13
TLL1	0	0.875237	0	1.84059	1.09968	2.75078	0	2.65377	0	0
EDC4	796.971	908.496	821.749	911.092	832.457	859.62	847.455	931.473	791.25	868.843
TRIO	5708.88	10572	6001.13	9162.46	5580.87	9572.73	6410.5	9732.26	5759.72	9797.16
VCAN	12039.6	26318.4	11588.8	26448.4	11871	27723.8	11064.7	26598.7	11859	27839.7
CLEC16A	470.031	498.01	599.599	435.299	490.457	470.384	507.433	488.293	468.739	412.041
MSR1	5.20329	0	0	3.68118	4.39872	1.37539	7.27876	4.42295	8.12372	1.14775
CDH1	6.07051	3.50095	3.08542	4.60147	7.69775	1.37539	4.15929	5.30754	4.06186	6.88647
SKIV2L2	1822.02	1730.34	1285.59	1837.83	1377.9	1866.41	1450.55	2046.06	1785.59	1923.62
DNAH5	77.1822	76.1456	64.7937	67.1815	65.9807	68.7696	71.7477	87.5744	64.1774	92.9674
ZFYVE16	1362.4	1768.85	1192	1858.08	1244.84	1917.3	1165.64	1951.4	1389.16	1953.46
RIPOR1	2078.72	2041.05	2235.9	1976.79	2055.3	2005.32	2493.49	1933.71	2329.88	1971.83
RAI14	2854.01	11860.3	2521.81	12504	2353.31	12334.5	3037.32	13555.5	2649.14	13658.2
SOX30	0	3.50095	0	3.68118	1.09968	2.75078	0	0.88459	0.812372	2.29549
PNKP	715.453	731.698	810.436	668.134	797.267	620.302	802.743	610.367	839.18	602.566
BEST2	0	0.875237	1.02847	0	0	0	0	0	0	0
PHLPP2	1080.55	839.352	946.194	902.809	908.335	1108.57	1052.3	1097.78	1030.9	1093.8
SPDL1	1247.06	6213.31	941.052	6483.48	930.329	6479.47	1037.74	6636.19	1051.21	6411.31
STAU2	409.326	499.76	348.652	545.735	417.878	525.4	361.858	489.178	398.062	545.179
PQLC2	346.019	323.838	407.275	316.581	418.978	363.103	462.721	273.338	434.619	311.039
CTNS	556.752	378.102	700.389	296.335	662.007	330.094	624.933	294.568	624.714	351.21
RTN4R	0.867216	1.75047	6.17083	0.920295	5.4984	6.87696	11.438	5.30754	4.06186	2.29549
PHF23	1508.09	2163.59	1428.55	2094.59	1398.79	2178.62	1634.6	2249.51	1384.28	2207.11
CDH10	14.7427	0.875237	9.25625	0.920295	14.2958	0	13.5177	3.53836	12.9979	3.44324
INPP4A	734.532	711.568	862.888	653.409	804.965	717.955	801.703	635.135	842.43	707.011
RAB27B	108.402	8.75237	75.0784	11.9638	114.367	24.7571	70.7079	9.73049	99.9217	13.7729
PSMA4	1977.25	2691.35	1707.26	2586.03	1640.72	2647.63	1812.41	2729.84	1788.03	2692.61
MYO16	6.07051	6.12666	14.3986	0.920295	12.0965	5.50157	7.27876	2.65377	3.24949	2.29549
LSG1	1022.45	1031.03	993.504	1003.12	876.444	1063.18	1105.33	1110.16	931.79	1015.75
PARP3	902.771	890.116	882.429	784.091	886.341	766.093	964.955	824.438	898.483	856.218
TNC	75307.3	159942	66991.6	154554	59006.6	173184	81601.1	204965	64630.7	200830
THAP3	245.422	214.433	273.573	175.776	302.412	163.672	292.19	179.572	263.208	156.093
RIPOR3	330.409	73.5199	356.88	81.9062	334.302	75.6466	387.854	84.036	401.312	118.218
TDP1	271.438	542.647	210.837	600.032	229.833	552.908	248.518	604.175	248.586	539.44
AIFM2	535.072	578.532	618.112	496.959	605.923	543.28	577.101	408.68	545.914	462.542
C2orf83	2.60165	3.50095	0	2.76088	1.09968	0	0	0.88459	0.812372	2.29549
SPATA7	264.501	91.0246	240.662	77.3048	237.531	94.902	181.969	89.3436	260.771	105.593
MED17	122.277	154.917	91.534	123.32	108.868	123.785	137.257	127.381	119.419	131.991
RETSAT	1509.82	1317.23	1616.76	1296.7	1483.47	1437.28	1487.99	1272.04	1413.53	1290.07
CAPG	2047.5	1621.81	2185.5	1382.28	2223.55	1573.45	2352.08	1704.6	2138.97	1629.8
AP2S1	1491.61	2595.08	1640.41	2694.62	1628.62	2483.96	1685.55	2454.74	1493.14	2164.65
USH2A	0.867216	2.62571	1.02847	1.84059	3.29904	1.37539	1.03982	0.88459	0.812372	0
TG	40.7591	60.3913	66.8507	41.4133	46.1865	52.2649	53.0309	35.3836	52.8042	44.7621
ADAM28	45.9624	35.8847	22.6264	32.2103	35.1897	42.6371	42.6327	37.1528	43.0557	39.0234
BARX2	0	1.75047	0	2.76088	0	2.75078	1.03982	1.76918	1.62474	1.14775
DCUN1D1	716.32	690.562	568.745	889.005	640.013	865.121	504.314	900.512	783.126	842.445
JADE2	1051.07	458.624	1008.93	367.198	943.525	431.873	1049.18	420.18	1067.46	448.769
LCP2	0	0	2.05694	0	0	0	0	0.88459	0	2.29549
TRIT1	413.662	434.117	372.307	450.024	405.782	411.242	410.73	450.256	382.627	415.484
ADRB1	0.867216	0	0	0	0	0	1.03982	0	0	0
CUL7	1769.12	2236.23	2066.2	1951.03	2042.1	1983.32	1941.35	1783.33	1890.39	2130.22
CTNNA1	7557.78	9069.2	7474.93	8550.46	7616.38	8942.8	8263.47	8619.44	7221.99	8626.46
PHKA2	426.67	366.724	475.154	349.712	431.074	320.466	425.287	351.182	414.31	321.369
CNTLN	436.209	352.72	307.513	443.582	345.299	385.11	325.464	437.872	384.252	398.268
EPHA3	5.20329	7.87713	5.14236	11.0435	12.0965	6.87696	2.07964	20.3456	5.6866	21.8072
HSPA5	13474.8	22934.7	10120.2	22393.5	9438.55	21993.9	14160.3	26899.5	12886.7	24645.5
DSG2	0.867216	9.62761	4.11389	10.1232	1.09968	5.50157	2.07964	11.4997	4.06186	10.3297
GEMIN8	351.222	294.08	389.791	274.248	368.392	312.214	375.376	260.954	336.322	286.936
OFD1	431.873	315.961	383.62	322.103	446.47	364.479	414.889	305.183	466.301	414.336
GPM6B	10.4066	5.25142	5.14236	11.0435	3.29904	9.62774	5.19911	10.6151	9.74846	10.3297
PREX2	312.198	111.155	403.161	115.037	415.679	103.154	312.987	76.9593	306.264	86.0809
WDR37	1034.59	1119.43	969.849	1164.17	955.621	1126.45	1039.82	1165	991.094	1114.46
YTHDC2	984.29	701.065	816.607	762.924	821.46	761.967	810.022	786.4	925.291	886.06
CTPS2	377.239	312.46	387.734	319.342	412.38	299.835	389.933	321.106	408.623	309.891
ATP6V1H	842.934	1000.4	767.24	859.555	839.055	903.632	775.707	796.131	775.815	868.843
POLR2B	3809.68	4419.07	3155.35	4279.37	3197.87	4441.14	3506.28	4430.02	3552.5	4411.93
FAM214A	1126.51	470.877	826.891	498.8	923.73	491.015	836.017	413.103	1234.81	491.235
ARAP2	2.60165	2.62571	1.02847	1.84059	0	0	0	0	0	1.14775
TPR	4656.95	4835.68	4359.69	4695.34	4327.24	4780.86	4626.17	4941.32	4481.04	4937.6
CP	0	0	0	0.920295	1.09968	0	2.07964	1.76918	1.62474	0
KIAA0556	733.664	640.673	867.002	480.394	790.669	539.154	844.336	478.563	829.432	509.599
DTNBP1	287.048	217.934	365.107	227.313	307.91	211.81	309.867	229.109	262.396	231.845
XK	0	0	0	0	0	0	0	0.88459	0	0
ANO2	2.60165	3.50095	3.08542	1.84059	1.09968	1.37539	3.11947	5.30754	2.43712	4.59098
C12orf4	411.06	465.626	343.51	515.365	389.286	517.147	325.464	586.483	394.813	546.327
SCML1	564.557	477.004	513.207	666.293	536.643	657.437	500.155	711.21	508.545	554.361
WWC3	796.971	832.35	1024.36	726.113	1047.99	808.73	867.212	697.941	788.001	641.59
ARHGAP6	97.9954	20.1304	71.993	18.4059	85.775	35.7602	102.942	24.7685	112.92	28.6936
FAM184B	6.07051	26.2571	6.17083	22.0871	1.09968	23.3817	4.15929	26.5377	7.31135	19.5117
MAP4	9535.04	13045.4	10224	11744.8	9845.43	12323.5	10389.9	12465.6	9835.39	12317.6
GOPC	1122.18	2418.28	1004.82	2921.02	1015	2961.22	895.287	2710.38	1136.51	2704.09
ROS1	0.867216	56.0152	1.02847	25.7683	0	42.6371	1.03982	22.9993	0.812372	36.7279
USP28	761.415	630.171	765.183	589.909	754.38	607.923	764.269	572.329	756.318	592.237
HDAC9	153.497	63.0171	184.096	87.428	151.756	100.404	140.376	97.3049	129.979	67.717
TSPAN17	1020.71	1192.95	1075.78	1040.85	1013.9	1035.67	1110.53	1117.24	1069.08	1051.34
NOP16	518.595	926.876	461.784	1016.93	420.077	950.396	552.146	1270.27	412.685	1042.15
CC2D2A	284.447	231.938	321.912	194.182	373.891	209.06	316.106	178.687	320.074	167.571
RRM2B	1770.85	1147.44	1406.95	1270.93	1524.16	1345.13	1402.72	1386.15	1717.35	1300.4
ZNF800	563.69	557.526	414.474	751.881	500.354	804.604	476.239	799.669	632.838	748.33
TNFRSF17	1.73443	0.875237	0	0.920295	3.29904	0	6.23893	0	2.43712	0
SNX29	2750.81	1721.59	2423.08	1480.75	2236.75	1658.72	3121.55	1458.69	2958.66	1687.19
LMO3	0	0	1.02847	0	0	0	2.07964	0.88459	0	0
MRPS10	923.585	882.239	682.905	1084.11	719.19	971.027	774.668	1094.24	856.24	1014.61
GUCA1A	1.73443	0.875237	0	0	0	0	2.07964	0	0	2.29549
RSF1	1339.85	1129.06	1247.54	1058.34	1307.52	1186.96	1248.83	1042.05	1323.35	1043.3
VPS13D	1417.03	1346.99	1601.33	1190.86	1545.05	1320.38	1571.17	1126.97	1459.02	1291.21
CELF2	491.711	228.437	453.556	236.516	559.737	264.075	444.004	302.53	559.724	314.482
FAM120A	4175.64	4114.49	4218.79	4546.26	4172.18	4639.2	4439	4990.85	4303.13	4339.63
R3HDM1	665.154	784.212	711.702	785.011	660.907	887.128	631.172	850.091	658.021	817.195
COL9A2	69.3772	42.0114	102.847	35.8915	93.4727	35.7602	82.146	23.8839	88.5485	48.2053
KITLG	5147.79	957.509	3609.94	1267.25	3939.05	1342.38	3682.01	1395.88	5169.12	1207.43
ERCC8	292.252	264.322	204.666	289.893	224.335	292.958	240.199	310.491	268.083	284.641
ADAMTS6	631.333	1514.16	426.816	1628	478.36	1514.31	538.628	1469.3	625.526	1605.7
H6PD	3514.82	2465.54	4107.72	2133.24	3895.06	2299.66	4085.46	2270.74	3836.02	2526.19
VAMP3	2982.35	2889.16	2411.77	3341.59	2472.08	3184.03	2571.48	3508.28	2996.84	3514.4
PER3	911.444	1235.83	956.479	1004.96	1008.41	1292.87	787.145	1270.27	826.182	1290.07
UTS2	0	0	0	0.920295	0	0	0	0	0	1.14775
TNFRSF9	2.60165	6.12666	7.1993	2.76088	1.09968	0	4.15929	2.65377	2.43712	2.29549
EPN3	0	0	1.02847	0	0	0	0	0	0	0
LTBP1	5345.52	13905.8	3698.38	14676.9	3427.7	14203.7	5592.16	11591.7	5089.51	14103.5
RCN1	9374.6	9414.05	9114.32	10839.2	9414.35	10492.9	8842.65	10784.9	8680.19	11197.4
ELN	1255.73	54284.8	3959.62	36709.6	3813.69	42795.3	1111.57	18230.5	964.285	32101.3
RFC2	209.866	439.369	159.413	472.111	178.148	459.381	201.726	557.291	197.406	426.961
ARID1B	1657.25	2082.19	1902.67	1925.26	1892.55	2109.85	1750.02	1850.56	1632.87	1851.31
CLPTM1L	1925.22	2111.95	1860.51	2124.04	1762.79	2047.96	1941.35	2069.06	1840.83	2051.02
NEDD4L	435.342	115.531	407.275	106.754	307.91	112.782	398.252	131.804	450.054	125.104
FOXP3	0	6.12666	0	2.76088	0	1.37539	2.07964	3.53836	2.43712	1.14775
PPP1R3F	130.082	108.529	178.954	122.399	135.261	122.41	158.053	107.035	137.291	94.1151
HEXB	6800.7	3280.39	5487.93	3557.86	5382.93	3311.94	6121.43	3474.67	6580.21	3544.24
PTCD2	280.111	245.942	241.691	279.77	254.026	297.085	278.672	285.722	285.142	257.095
NEXMIF	0	0.875237	0	0	0	0	0	1.76918	2.43712	1.14775
JKAMP	1024.18	1262.09	896.827	1417.25	886.341	1336.88	758.03	1349.88	985.407	1397.95
DKK3	18248.8	17619.4	18110.4	15216.2	18280	16053.6	19150.4	14494	17881.9	14905.8
ARHGEF5	86.7216	66.518	102.847	56.138	92.373	61.8926	71.7477	64.575	60.1155	57.3873
NFE2L3	44.228	33.259	62.7368	33.1306	64.8811	42.6371	41.5929	32.7298	58.4908	39.0234
MCUR1	996.431	876.112	776.496	991.158	769.775	910.509	836.017	975.702	967.535	950.333
LIMA1	16411.2	14985.8	14336.9	14664	15601.1	15616.2	15844.8	16157.9	15989.9	17733.8
LETMD1	990.36	523.392	1017.16	467.51	1039.2	478.636	1025.26	442.295	1121.89	477.462
SLC4A8	124.012	244.191	115.189	206.146	108.868	251.697	70.7079	288.376	125.105	216.924
LAMC3	13.0082	70.019	13.3701	44.1742	13.1961	68.7696	15.5973	35.3836	12.9979	44.7621
PTGER3	90.1904	55.1399	78.1639	104.914	75.8779	60.5172	88.3849	114.997	94.2351	89.5242
TNIP3	30.3525	25.3819	18.5125	28.5291	38.4888	16.5047	42.6327	22.1147	35.7444	21.8072
MAPK9	1036.32	1184.2	948.251	1224.91	810.463	1211.72	976.393	1350.77	1027.65	1252.19
COL23A1	8.67216	1.75047	8.22777	3.68118	8.79743	1.37539	13.5177	4.42295	14.6227	5.73873
BCAR1	2049.23	3164.86	2487.87	3092.19	2350.01	3053.37	2433.18	3139.41	2229.96	2782.14
FAM160A2	525.533	583.783	618.112	504.322	593.827	532.277	590.619	427.257	616.59	472.871
HERPUD1	2770.75	5000.23	2979.48	4685.22	3179.17	5055.94	2769.05	4260.18	2640.21	4946.78
HOMER3	724.125	887.49	871.116	910.172	855.55	797.727	922.322	735.979	832.681	733.409
RAD51	104.933	435.868	95.6479	427.017	81.3763	434.624	119.58	526.331	99.1094	409.745
POLQ	79.7838	405.235	69.9361	435.299	83.5756	469.009	90.4645	534.292	74.7382	432.7
PIK3CB	384.177	413.987	376.421	399.408	332.103	463.507	294.27	422.834	359.068	392.529
CYBA	884.56	873.486	1038.76	883.483	1089.78	671.191	1052.3	787.285	896.858	772.433
THOC3	53.7674	92.7751	54.509	94.7904	53.8843	81.1481	60.3097	62.8059	53.6165	81.4899
HEBP2	1059.74	1094.92	1157.03	1154.97	1165.66	1096.19	1057.5	801.438	1067.46	1007.72
MPHOSPH9	379.84	627.545	344.538	605.554	391.486	643.683	292.19	590.021	325.761	549.77
PLEKHA5	1267	603.038	1342.16	533.771	1392.19	634.056	1366.33	557.291	1320.92	600.271
PRSS8	0	0	0	0	0	1.37539	0	2.65377	0.812372	1.14775
SIKE1	711.984	786.838	600.628	981.034	635.615	980.654	535.508	1028.78	718.137	891.798
RRP12	593.175	693.188	602.684	691.141	522.348	730.333	679.004	820.015	597.093	732.262
FNIP2	488.242	1171.94	437.101	1145.77	516.849	1193.84	447.124	1026.12	510.169	1057.07
MSMO1	6226.61	4166.13	3062.79	5837.43	2855.87	5665.24	3506.28	7038.68	5066.76	5575.75
TTC17	2053.57	1622.69	2126.88	1526.77	2148.77	1539.06	2024.53	1598.45	1968.38	1687.19
ALX4	4.33608	10.5028	14.3986	6.44206	9.89711	8.25235	6.23893	6.19213	8.12372	9.18197
FSTL4	0	0	0	0	1.09968	0	0	0	0	0
FOXN3	1682.4	2232.73	1928.38	2198.58	1929.94	2302.41	1642.92	2011.56	1683.23	2250.73
METTL24	66.7756	7.0019	84.3347	4.60147	83.5756	17.8801	57.1902	6.19213	64.9897	12.6252
AKR7A2	828.191	929.502	932.824	878.882	847.853	907.759	933.76	804.977	928.541	857.366
MRTO4	870.684	1387.25	761.069	1489.96	759.878	1415.28	1028.38	1812.52	820.495	1412.87
NNAT	0	0	0	0	0	0	1.03982	0	0	0
USE1	438.811	354.471	481.325	295.415	525.647	323.217	473.119	313.145	403.749	324.812
MCF2L2	4.33608	10.5028	10.2847	11.0435	3.29904	1.37539	5.19911	11.4997	8.12372	3.44324
NRIP2	1.73443	1.75047	3.08542	0.920295	0	0	0	0	2.43712	1.14775
LAMA3	41.6263	36.7599	57.5944	38.6524	46.1865	33.0094	31.1947	40.6911	57.6784	55.0918
AP5M1	881.958	689.687	719.93	786.852	655.409	849.992	785.066	770.478	857.865	738
ANAPC4	814.315	652.927	584.172	692.982	604.824	680.819	625.973	750.132	795.312	781.615
KCNQ1	0	0	1.02847	0	0	0	0	0	0	0
TRAPPC3	1335.51	1514.16	1384.32	1505.6	1411.99	1574.82	1385.04	1540.96	1364.78	1513.88
THRAP3	3970.11	5611.14	4224.96	5011.01	4224.97	5220.99	4186.32	5106.74	3834.39	5169.45
PHPT1	1133.45	1293.6	1478.94	1154.97	1662.71	1144.33	1424.56	1262.31	1277.86	1150.04
ENTPD2	0.867216	0	0	0	0	0	0	0	0.812372	0
LY75	81.5183	9.62761	81.2493	10.1232	82.4759	5.50157	61.3495	4.42295	76.3629	10.3297
ARID4B	1352.86	1031.03	1194.06	1062.94	1236.04	1063.18	1085.57	1051.78	1271.36	1066.26
OPN3	325.206	231.938	186.153	228.233	236.431	272.328	242.279	215.84	282.705	258.243
SDCCAG8	659.084	668.681	598.571	593.59	576.232	594.169	618.694	720.941	664.52	626.669
PTPRN	211.601	2175.84	207.751	2017.29	217.736	2006.7	273.473	1326	249.398	1555.2
HHAT	140.489	438.494	157.356	369.959	146.257	418.119	122.699	331.721	114.544	394.825
KIF1B	1706.68	2068.18	1526.25	2090.91	1480.17	2482.58	1764.58	2505.16	1752.29	2469.95
FOXC1	139.622	178.548	194.381	226.393	162.753	203.558	145.575	206.994	141.353	197.412
TBC1D22A	520.329	601.288	654.108	499.72	567.434	585.917	594.778	489.178	552.413	493.531
SYNE2	143.958	255.569	151.185	240.197	204.54	292.958	153.894	316.683	151.101	291.527
PLEKHH1	19.946	19.2552	13.3701	10.1232	16.4952	9.62774	17.677	16.8072	15.4351	14.9207
ATP9A	2583.44	2272.11	2360.34	2062.38	2343.42	2307.91	2729.53	1877.1	2598.78	2139.4
CHRDL2	0.867216	8.75237	0	2.76088	0	9.62774	0	1.76918	0	9.18197
FAM168A	1747.44	3503.57	1826.57	3315.82	1948.63	3441.23	1782.26	3047.41	1797.78	2974.96
RELT	69.3772	589.91	84.3347	625.8	75.8779	577.665	99.8229	620.982	90.9856	599.123
GALC	561.956	548.774	556.403	593.59	560.836	620.302	590.619	522.792	554.85	599.123
NOP58	1149.93	1837.12	912.254	1886.6	898.438	1826.52	1149	2176.09	1108.08	1971.83
SZRD1	3724.69	4939.84	3774.49	4870.2	3718.02	4922.53	4076.1	5180.16	3633.74	4520.97
KCNH2	1.73443	0.875237	1.02847	0	4.39872	0	5.19911	0.88459	3.24949	0
CUL1	1960.77	1942.15	1735.03	1826.79	1764.98	1816.89	1861.28	1908.94	1983	2082.01
FAM114A2	688.569	755.329	621.197	752.801	632.315	782.598	677.964	879.282	650.71	791.945
CYFIP2	182.982	83.1475	164.555	76.3845	191.344	101.779	213.164	91.9973	198.219	101.002
TAB2	2049.23	2518.93	1821.42	2680.82	1827.67	2834.68	1835.29	2744	1970	2700.65
GINM1	2515.79	1954.4	2162.88	1979.55	2249.94	2043.83	2108.76	1823.14	2525.66	1987.9
EIF2AK2	2083.05	1620.06	1803.94	2056.86	1859.56	2050.71	1830.09	1973.52	2024.43	2054.46
USP36	1481.2	1734.72	1597.22	1754.08	1499.96	1836.15	1650.2	1791.29	1530.51	1760.64
KMT2C	1658.12	1316.36	1892.39	1181.66	1753.99	1314.87	1796.81	1214.54	1679.98	1271.7
MCOLN3	184.717	28.8828	127.531	38.6524	151.756	31.634	139.336	52.1908	202.281	60.8305
CCDC85A	119.676	121.658	296.2	105.834	343.1	97.6528	153.894	95.5357	147.852	107.888
PUM2	2278.18	2293.12	1954.1	2495.84	2011.31	2672.39	2069.25	2505.16	2251.89	2601.94
MRPL43	813.448	900.619	879.343	765.685	1016.1	811.481	876.57	778.439	831.869	748.33
ITIH4	3.46886	6.12666	6.17083	2.76088	4.39872	2.75078	3.11947	5.30754	4.06186	4.59098
ITIH1	0.867216	0.875237	0	0	0	0	0	0	0	0
HPF1	378.973	330.84	280.773	409.531	269.421	339.722	304.668	392.758	384.252	352.358
ZFR	2874.82	3073.83	2422.05	3146.49	2429.19	3465.99	2665.06	3425.13	2701.14	3188.44
ZNF280C	176.045	140.038	128.559	169.334	153.955	163.672	159.093	199.917	191.72	159.537
NPFFR2	0	0	0	0	0	0	0	0	0.812372	0
PHF21B	0	0	2.05694	1.84059	0	0	0	0	0	0
TRAF1	162.169	95.4008	184.096	62.58	172.65	66.0188	145.575	66.3442	164.099	81.4899
RC3H2	1550.58	1650.7	1388.44	1848.87	1357	1969.56	1408.96	1865.6	1522.38	1911
IL17RB	138.754	14.879	121.36	14.7247	116.566	13.7539	151.814	19.461	156.788	17.2162
TRAF3IP2	927.921	644.174	1008.93	577.025	934.727	603.797	1052.3	553.753	963.473	649.624
GYG2	85.8543	76.1456	114.16	80.0657	98.9711	78.3973	83.1858	64.575	70.6763	76.899
DCBLD2	5991.59	3041.45	4200.28	4150.53	3941.25	3911.61	5574.49	5532.22	5771.9	3624.58
SERPINB3	0	0.875237	0	0.920295	0	0	0	0	0	0
SOAT1	1242.72	813.095	1012.02	917.534	1021.6	895.38	1059.58	1038.51	1265.68	1000.83
PKP2	0	1.75047	1.02847	0.920295	2.19936	0	0	1.76918	1.62474	0
MSH4	24.282	18.38	11.3132	26.6886	17.5949	20.6309	19.7566	16.8072	12.9979	21.8072
F7	55.5018	28.8828	47.3097	29.4494	58.283	16.5047	56.1504	29.1915	61.7403	25.2504
GDI2	5942.16	6576.53	5088.88	6485.32	5183.89	6856.33	5581.77	7258.06	5654.11	6946.16
PRDM1	299.189	838.477	300.314	838.389	347.499	797.727	319.225	1029.66	296.516	922.788
ATG5	862.012	976.764	685.991	980.114	748.881	1043.92	797.544	1072.12	835.931	1028.38
TMCC3	0	1.75047	0	0	1.09968	0	0	0	1.62474	0
PITHD1	589.707	779.836	606.798	877.961	587.229	694.573	614.535	835.937	613.341	746.035
MTA3	808.245	741.326	792.952	683.779	837.955	697.324	734.115	606.828	762.817	646.181
USP13	389.38	616.167	473.097	620.279	465.164	625.803	477.278	668.75	457.365	628.965
ATP11B	2065.71	2096.19	1797.77	2430.5	1780.38	2390.43	1820.73	2409.62	2010.62	2406.82
LAMC2	142.223	223.185	110.046	139.885	105.569	160.921	178.849	110.574	135.666	99.8539
CDK14	1299.09	2122.45	920.482	2494	971.017	2398.68	1278.98	2521.97	1311.17	2435.52
SEC61A1	11319.8	18588.3	11623.8	17470	11280.5	17887	11980.8	18574.6	11185.5	17779.7
PPP1R12A	2351.89	3089.59	2028.15	3493.44	2192.76	3624.16	2046.37	3801.97	2174.72	3268.78
RASGRF1	1.73443	0.875237	1.02847	0	1.09968	5.50157	1.03982	0.88459	4.87423	0
CAMK2B	3.46886	2.62571	8.22777	5.52177	8.79743	12.3785	14.5575	5.30754	6.49897	2.29549
CROCC	654.748	1049.41	992.475	916.614	990.811	962.774	878.65	795.246	840.805	891.798
POLR3E	642.607	560.152	629.425	550.336	635.615	541.904	769.468	523.677	656.396	555.509
ATP2B4	6211	5563.01	5917.83	4963.15	6107.62	5723.01	6696.46	5583.53	6574.52	5109.76
ZC3H11A	3.46886	8.75237	5.14236	10.1232	6.59807	6.87696	6.23893	5.30754	4.87423	3.44324
RIOK2	850.739	866.485	637.653	935.02	724.689	955.897	738.274	1081.85	782.314	961.811
YIPF1	401.521	381.603	421.673	356.154	350.798	327.343	380.575	324.644	341.196	356.949
NDC1	348.621	809.594	238.605	1074.9	241.929	1116.82	250.597	1120.78	277.831	898.685
DGKG	0	1.75047	1.02847	1.84059	1.09968	0	1.03982	0	2.43712	0
FLYWCH1	914.045	907.621	1234.17	829.186	1252.53	712.453	1073.1	702.364	1079.64	743.739
UNKL	468.296	635.422	613.998	511.684	630.116	573.538	554.225	416.642	489.86	447.621
TBXAS1	0.867216	3.50095	4.11389	3.68118	1.09968	6.87696	4.15929	4.42295	8.12372	6.88647
PARP12	419.732	228.437	401.104	184.059	349.698	222.813	476.239	208.763	361.505	193.969
ALDH18A1	2083.05	2492.67	2083.68	2624.68	2030.01	2664.13	2252.26	3073.95	2070.74	2890.02
TARBP1	647.81	588.159	545.09	584.387	450.868	503.393	611.416	625.405	675.081	566.986
GATB	339.949	366.724	386.705	380.082	381.589	323.217	354.579	354.72	354.194	361.54
MXD1	308.729	242.441	299.285	242.038	300.212	247.571	285.951	188.418	302.202	258.243
CDK17	1584.4	1382.87	1224.91	1729.23	1361.4	1728.87	1553.49	1790.41	1603.62	1770.97
DNAJC25	258.43	329.089	195.41	402.169	228.733	360.353	210.044	410.45	225.839	381.052
SLC2A3	2713.52	1324.23	2674.03	1312.34	2552.36	1319	2677.54	1608.18	2572.78	1372.7
PSD	49.4313	37.6352	70.9646	42.3336	39.5884	34.3848	67.5884	35.3836	49.5547	39.0234
CTDP1	442.28	601.288	530.691	526.409	565.235	547.406	542.787	449.372	454.928	535.997
YBX3	3017.91	2262.49	3449.49	2365.16	3337.53	2222.63	3230.73	2052.25	3229.18	2169.24
STYK1	16.4771	22.7562	17.484	11.9638	9.89711	24.7571	13.5177	11.4997	19.4969	20.6594
WNK1	4253.69	4953.84	4308.27	4617.12	4022.63	5016.05	4200.88	4548.56	4265.76	4487.69
RPS17P5	1.73443	0	3.08542	1.84059	7.69775	0	1.03982	0	0	3.44324
CCAR1	1894.87	2250.23	1560.19	2139.69	1606.63	2280.4	1781.22	2212.36	1776.66	2228.92
OGFR	1368.47	1245.46	1696.98	1250.68	1772.68	1226.85	1607.57	1141.12	1432.21	1086.92
GNA15	1.73443	0.875237	2.05694	0.920295	3.29904	0	3.11947	3.53836	1.62474	1.14775
CREB3L3	0.867216	0	0	0	0	0	0	0	0	0
PIGV	379.84	264.322	329.111	214.429	402.483	258.574	325.464	216.724	327.386	263.982
PTPRU	1554.92	978.515	1681.55	932.259	1681.41	950.396	1873.76	907.589	1901.76	942.299
SNRNP40	628.731	737.825	576.973	714.149	575.132	763.342	650.929	844.783	534.541	848.184
RIMBP2	0	0	0	0	0	0	0	0	0.812372	0
COL11A1	39.0247	1107.17	105.933	916.614	108.868	916.011	37.4336	860.706	40.6186	1013.46
QSER1	1207.16	1333.86	938.995	1607.76	854.451	1532.19	935.84	1763.87	1166.57	1482.89
MPC1	328.675	368.475	422.702	322.103	350.798	327.343	323.385	349.413	292.454	377.608
ACAA1	963.477	822.723	1222.85	747.279	1164.56	694.573	1120.93	693.518	983.782	679.465
BCAT1	537.674	2251.98	629.425	2853.83	519.049	2987.35	372.256	2757.27	455.741	2577.84
HDAC7	3650.11	3680.37	4128.29	3055.38	3913.76	3272.06	4120.82	3153.56	3895.32	3079.4
LZTS1	19.946	94.5256	15.4271	95.7107	6.59807	61.8926	21.8363	84.9206	24.3712	79.1945
PRDM6	20.8132	26.2571	14.3986	37.7321	12.0965	22.0063	18.7168	23.8839	21.1217	29.8414
SPAG4	19.0787	63.8923	18.5125	66.2612	21.9936	68.7696	19.7566	56.6137	13.8103	49.3531
NCKAP1	5864.98	7363.37	4329.87	8066.38	4550.47	7876.87	4737.43	7586.24	5593.99	7568.23
MRPS35	891.498	968.012	703.475	1157.73	665.306	1052.17	800.663	1258.77	816.434	1137.42
GUCY1B3	420.6	95.4008	283.858	99.3918	323.306	94.902	356.659	106.151	420.809	103.297
SFSWAP	1340.72	1260.34	1473.8	1309.58	1375.7	1177.34	1569.09	1282.65	1454.96	1262.52
TNK2	1031.99	1509.78	1371.98	1405.29	1318.52	1369.89	1216.59	1387.04	1222.62	1252.19
MON2	1697.14	1503.66	1299.99	1720.95	1398.79	1699.98	1448.47	1852.33	1640.18	1854.76
CDH3	0.867216	0	2.05694	0	3.29904	0	2.07964	0	2.43712	1.14775
ARSF	0.867216	0	1.02847	0	1.09968	1.37539	0	0	1.62474	0
GPBP1	1595.68	1289.22	1304.1	1303.14	1414.19	1391.9	1246.75	1336.61	1504.51	1411.73
DGAT2	12.141	26.2571	14.3986	31.29	9.89711	23.3817	7.27876	19.461	10.5608	12.6252
ZNF112	239.352	129.535	213.922	143.566	221.035	156.795	217.323	174.264	242.087	174.457
CS	2127.28	2608.21	2086.77	2817.94	1979.42	2730.15	2040.13	2937.72	2123.54	2753.44
LTK	28.6181	16.6295	33.9396	23.0074	32.9904	27.5078	42.6327	28.3069	31.6825	27.5459
MRPS24	58.1034	19.2552	64.7937	22.0871	95.6721	22.0063	65.5088	14.1534	56.0537	10.3297
ELMO2	1188.95	1022.28	1189.94	981.955	1108.48	954.522	1233.23	914.666	1197.44	927.378
WAPL	1395.35	1821.37	1187.88	1957.47	1142.57	1984.69	1236.35	2124.78	1330.66	2062.5
VMP1	2142.02	4455.83	1729.89	5087.39	1855.16	5093.08	1892.48	5093.47	1952.94	5831.7
APPBP2	1303.43	1127.31	1000.7	1168.77	1155.76	1214.47	1052.3	1188.89	1286.8	1267.11
POLD1	195.124	462.125	199.524	468.43	193.544	420.87	228.761	521.908	225.027	429.257
EIF4B	13314.4	7299.48	13123.3	6331.63	13693.2	7028.25	13119.4	5796.72	13778.6	7004.69
SLC6A16	54.6346	14.0038	37.025	8.28265	51.6849	30.2586	54.0708	15.9226	52.8042	10.3297
BICRA	182.115	247.692	249.919	223.632	274.92	222.813	257.876	170.726	233.963	210.037
SPHK2	338.214	366.724	439.157	349.712	422.277	335.596	420.088	324.644	399.687	275.459
RPL18	9196.82	8140.58	11783.2	6608.64	11778.7	6886.59	10869.3	6514.12	9064.44	6994.36
CA11	84.9871	23.6314	109.018	17.4856	101.17	12.3785	84.2256	17.6918	75.5506	17.2162
ISOC2	642.607	838.477	751.813	842.07	660.907	792.226	714.358	790.823	682.392	812.604
U2AF2	2883.49	4111.86	3007.25	4038.25	2995.53	4127.55	3113.23	4167.3	2876.61	3739.36
EPN1	1845.43	2539.06	2407.65	2452.59	2274.14	2338.17	2131.64	2248.63	2085.36	2098.08
MED29	1087.49	898.868	1179.66	854.034	1163.46	929.765	1076.22	889.897	1109.7	882.616
AHRR	1946.9	1576.3	1985.98	1637.2	2015.71	1633.97	2017.26	1295.04	1974.88	1618.32
ZNF275	927.921	1181.57	884.486	1202.83	872.046	1346.51	951.437	1226.93	897.671	1201.69
MTMR1	686.835	895.367	612.969	916.614	619.119	979.279	725.796	988.971	644.211	989.357
GPC1	3069.08	3625.23	3909.22	3062.74	3941.25	3303.69	3791.19	2848.38	3500.51	2637.52
ADCK1	132.684	83.1475	130.616	81.9062	87.9743	77.0219	113.341	71.6518	129.979	88.3764
HAGH	415.396	617.917	534.805	598.192	544.341	581.791	528.23	570.56	404.561	524.52
RNF4	1800.34	2590.7	1841.99	2641.25	1689.11	2602.24	1855.04	2786.46	1713.29	2722.45
CASP8	379.84	298.456	335.282	323.023	316.708	368.605	361.858	313.145	385.877	344.324
LIMCH1	961.742	1273.47	1324.67	1116.32	1266.83	1207.59	939.999	1112.81	878.174	1274
INTS13	478.703	634.547	390.819	710.468	395.884	693.198	462.721	798.784	476.862	686.352
TM7SF3	968.68	1124.68	959.564	1134.72	977.615	1258.48	918.163	1184.47	958.599	1085.77
DLX3	42.4936	21.8809	29.8257	59.8192	26.3923	55.0157	33.2743	85.8052	43.8681	37.8756
SPA17	153.497	161.919	138.844	153.689	201.241	188.429	148.695	155.688	124.293	143.468
TSPAN32	4.33608	3.50095	10.2847	3.68118	14.2958	1.37539	14.5575	1.76918	2.43712	0
WISP2	5760.91	1593.81	5491.01	1174.3	5553.38	1437.28	6581.04	1358.73	6741.06	2094.64
ST3GAL6	1.73443	0.875237	0	0.920295	1.09968	2.75078	1.03982	3.53836	4.06186	2.29549
ATP2C2	0	0	0	0	0	0	1.03982	0	0	0
NGFR	0	3.50095	8.22777	0.920295	5.4984	5.50157	2.07964	5.30754	4.06186	0
CDON	1238.38	182.925	1142.63	193.262	1200.85	215.937	1243.63	154.803	1426.52	210.037
TAF2	1180.28	1146.56	860.831	1180.74	954.521	1177.34	1000.31	1287.08	1112.14	1205.13
HIPK2	589.707	756.205	759.012	687.46	655.409	873.374	769.468	735.094	657.209	679.465
TNPO3	1372.8	1922.9	1187.88	1837.83	1193.15	1844.4	1275.86	1865.6	1355.85	1827.21
BORCS8-MEF2B	0.867216	1.75047	1.02847	0	1.09968	0	0	0	0.812372	0
RFXANK	358.16	532.144	396.99	480.394	410.18	464.882	422.168	432.564	385.064	436.143
TMEM161A	250.625	267.822	326.026	273.328	280.418	306.712	277.633	230.878	289.204	293.823
LPAR2	75.4478	70.019	71.993	79.1454	43.9872	71.5204	114.38	100.843	72.3011	89.5242
CTSA	8535.14	6208.06	8676.19	5628.52	8460.93	5493.32	9993.73	5628.64	9083.94	6151.92
SUGP2	2977.15	2769.25	2948.63	2733.28	2809.68	2618.75	3052.92	2676.77	3190.18	2719.01
SLC12A2	716.32	543.522	513.207	600.953	611.422	590.043	643.65	679.365	757.13	593.385
SNX24	131.817	371.1	121.36	441.742	133.061	413.993	153.894	442.295	161.662	414.336
EYA2	43.3608	324.713	53.4805	236.516	52.7846	199.432	59.2699	168.072	41.431	202.003
CNN2	5766.12	13939	6647.01	12449.7	6709.14	12710	6139.11	12401.1	5743.47	13568.6
ABCA7	98.8626	68.2685	138.844	51.5365	128.662	72.8958	103.982	38.0374	104.796	78.0467
SNCAIP	93.6593	157.543	87.4201	133.443	92.373	112.782	98.7831	166.303	89.3609	184.787
DDX20	618.325	617.917	443.271	614.757	467.364	675.317	509.513	626.289	548.351	671.431
BTBD1	2045.76	1586.8	1720.63	1820.34	1814.47	1855.4	1893.52	2009.79	1950.5	1688.33
FAR2	179.514	105.904	114.16	116.877	112.167	101.779	178.849	114.112	155.975	114.775
BCAS1	56.369	37.6352	46.2812	43.2539	43.9872	38.511	58.23	44.2295	50.3671	47.0576
CHI3L2	31.2198	14.879	33.9396	4.60147	23.0933	9.62774	41.5929	10.6151	41.431	18.3639
SBNO2	1306.03	2373.64	1718.58	2369.76	1399.89	2331.29	1615.88	2318.51	1538.63	2292.05
PMS1	345.152	280.076	218.036	392.046	257.325	356.226	241.239	475.909	346.07	420.075
HMG20B	1261.8	1367.12	1778.23	1440.26	1679.21	1180.09	1667.87	1018.16	1431.4	993.948
CALCRL	20.8132	11.3781	23.6549	10.1232	23.0933	13.7539	15.5973	12.3843	17.8722	9.18197
TAF11	407.591	616.167	399.047	543.894	455.267	551.532	367.057	611.251	396.437	511.895
ANKS1A	479.57	294.955	582.115	266.886	545.441	287.457	517.832	258.3	525.605	267.425
AP3D1	2784.63	3243.63	3155.35	3282.69	3046.11	3087.75	3038.36	3282.71	2851.42	3149.41
ZNF76	648.677	548.774	754.898	511.684	734.586	506.144	706.039	485.64	708.388	502.713
SLC9A3R2	756.212	1413.51	919.454	1194.54	850.052	1191.09	831.858	897.858	759.568	993.948
NTHL1	144.825	140.913	202.609	106.754	217.736	125.161	180.929	109.689	169.786	119.366
UHRF1BP1	321.737	743.076	416.531	676.417	371.692	665.69	305.708	609.482	285.142	624.374
GNAI3	2606.85	3422.18	2057.97	3840.39	2116.88	3807.08	2328.16	4169.07	2472.05	3952.84
IPO5	11984.1	9910.31	9708.77	9700.83	9655.18	9662.13	10890.1	10019.7	11508.9	9923.41
OAT	4348.22	4347.3	3978.13	4279.37	3935.75	4438.39	4453.56	5091.7	4113.04	4787.25
WDR3	1090.09	1270.84	884.486	1403.45	900.637	1422.16	1036.7	1618.8	1121.07	1428.94
PKN2	1324.24	1149.19	1033.61	1316.94	1022.7	1361.64	1029.42	1389.69	1234.81	1195.95
WDR18	391.114	688.811	533.777	669.975	449.769	620.302	447.124	568.791	398.062	553.213
TRAM2	8430.2	10303.3	7988.14	9294.06	7758.24	9816.17	8137.65	9744.64	8315.44	10219.5
NTN1	2562.62	840.227	2449.82	838.389	2362.11	866.497	2959.33	693.518	2774.25	921.64
GLP2R	0.867216	1.75047	0	2.76088	0	2.75078	0	0.88459	0.812372	1.14775
MCM10	97.1281	298.456	51.4236	404.009	49.4856	345.223	93.584	422.834	89.3609	362.688
DGKA	889.763	723.821	967.792	663.533	842.354	620.302	901.526	714.748	975.659	736.853
ERBB3	6.07051	4.37618	21.5979	0	21.9936	6.87696	12.4779	2.65377	12.9979	2.29549
ANKRD44	182.115	312.46	189.239	369.038	207.839	298.46	187.168	297.222	168.973	298.414
KARS	2095.19	2668.6	2078.54	2466.39	1909.04	2748.03	2106.68	2815.65	2041.49	2659.33
ADAT1	463.96	535.645	358.937	564.141	355.196	526.775	406.571	625.405	410.248	532.554
PDIA5	1543.64	1749.6	1452.2	1736.6	1535.15	1661.47	1772.9	1899.21	1434.65	1850.17
TBC1D22B	339.081	354.471	326.026	297.255	311.209	312.214	353.54	321.106	384.252	315.63
NDUFB4	984.29	1059.91	1118.98	1106.19	1110.68	939.393	1080.38	1002.24	1013.84	972.141
SPEN	1746.57	2403.4	1901.64	2196.74	1803.47	2569.23	1954.87	2387.51	1733.6	2492.9
MYLK	5805.14	11456.9	6979.21	10123.2	6538.69	10655.2	5968.58	11022.9	5371.4	10868
ZC3H15	1501.15	1722.47	1166.29	1951.03	1263.53	1881.54	1263.38	2032.79	1290.86	1912.14
MAP2K4	796.104	841.103	702.446	908.331	708.193	911.885	668.606	861.59	710.013	912.458
TMEM206	91.9249	92.7751	103.876	113.196	118.765	108.656	95.6637	90.2281	78.8001	92.9674
SNAP91	0	0.875237	1.02847	0.920295	2.19936	1.37539	1.03982	1.76918	0.812372	0
SLK	2755.14	2533.81	2192.7	2792.17	2274.14	2737.03	2547.56	2945.68	2667.83	2685.72
CYB5R4	537.674	463.876	410.36	492.358	422.277	537.778	403.451	499.793	512.607	485.496
COL17A1	0.867216	3.50095	5.14236	6.44206	2.19936	9.62774	1.03982	1.76918	1.62474	1.14775
GSTO2	27.7509	73.5199	31.8826	55.2177	28.5917	59.1419	35.354	38.9219	34.1196	56.2395
SEC61A2	182.115	142.664	149.128	190.501	153.955	187.053	146.615	189.302	160.85	171.014
PRKCQ	0	0	0	0	0	0	3.11947	0.88459	0.812372	0
TLE2	158.7	127.785	268.431	130.682	210.039	121.034	228.761	100.843	194.969	123.957
ASB1	1777.79	2610.83	1696.98	2551.98	1648.42	2742.53	1834.25	2523.73	1795.34	2476.84
FAM107B	385.911	745.702	276.659	984.715	295.814	932.516	350.42	928.819	372.879	967.55
ME1	763.15	959.26	775.468	941.462	720.29	1006.79	658.208	891.666	744.133	864.252
TBC1D1	701.577	1161.44	626.339	1137.48	600.425	1163.58	842.256	1309.19	702.702	1113.31
CDK13	1362.4	1399.5	1263.99	1495.48	1284.43	1482.67	1211.39	1374.65	1367.22	1381.89
MTHFD2	1737.03	6552.02	1932.5	7216.03	2014.61	7317.08	1350.73	6363.74	1298.17	6430.82
SLC9A7	1286.08	1353.12	1262.96	1457.75	1080.98	1375.39	1347.61	1976.17	1363.16	1495.51
FOXJ2	960.008	1139.56	977.048	1089.63	918.232	1098.94	1009.67	1078.31	1007.34	1052.48
YBX1	7386.08	9034.2	7596.29	9520.45	7494.31	9316.9	7536.63	9339.5	7037.58	8530.05
PDE4A	856.809	594.286	994.532	539.293	961.12	569.412	1031.5	553.753	910.669	587.646
PPP2R5A	1077.95	432.367	788.838	536.532	819.261	522.649	938.96	542.253	1075.58	522.224
CTNNA2	0	14.0038	0	12.8841	1.09968	15.1293	0	13.2688	0	5.73873
ELAVL1	1420.5	1977.16	1386.38	2070.66	1399.89	2039.71	1388.16	2101.78	1331.48	1920.18
TIE1	4.33608	3.50095	3.08542	5.52177	3.29904	4.12618	5.19911	2.65377	4.06186	3.44324
DIP2B	698.976	860.358	767.24	763.845	749.981	821.109	707.079	721.825	707.576	741.444
SMARCD1	1319.03	1694.46	1308.22	1553.46	1265.73	1804.51	1379.84	1522.38	1284.36	1578.15
KDM4A	1143.86	1342.61	1296.9	1250.68	1322.91	1230.98	1271.7	1052.66	1075.58	1156.93
NFYC	534.205	556.651	526.578	534.691	492.656	598.295	572.942	551.984	528.042	511.895
ZMYND12	6.07051	4.37618	14.3986	10.1232	10.9968	8.25235	7.27876	2.65377	13.8103	13.7729
SLC9A3	1.73443	0	0	0	0	0	0	0	0	0
NGEF	23.4148	14.0038	27.7687	16.5653	32.9904	16.5047	42.6327	21.2302	47.1176	20.6594
ASPM	254.094	1880.88	254.033	1999.8	323.306	2411.06	183.009	1869.14	298.953	1616.03
CD84	7.80494	6.12666	4.11389	0.920295	3.29904	5.50157	2.07964	0.88459	2.43712	1.14775
ELOVL1	2000.67	2357.01	1835.82	2324.66	1752.89	2364.3	2190.91	2295.51	2004.93	2134.81
SPI1	0	1.75047	2.05694	0.920295	1.09968	0	1.03982	2.65377	0	3.44324
ZNRD1	268.837	258.195	244.776	231.914	248.527	214.561	233.96	298.991	225.839	222.663
MPPED2	6.07051	12.2533	9.25625	10.1232	9.89711	6.87696	7.27876	4.42295	2.43712	12.6252
CLDN18	0.867216	0	0	0	0	0	0	0	0	0
ZBTB11	682.499	695.813	580.058	827.345	619.119	799.103	594.778	906.704	706.763	805.717
ATXN3	674.694	514.639	576.973	572.423	638.914	554.283	606.216	554.638	706.763	609.453
GOLGA5	2083.05	2406.9	1894.45	2123.12	1895.85	2221.26	2048.45	2270.74	1848.96	2242.7
FGFR2	156.966	273.949	204.666	185.9	289.216	257.198	116.46	201.686	104.796	247.913
LRRC40	401.521	508.513	290.029	634.083	367.293	623.053	325.464	708.556	441.118	595.68
ISOC1	174.31	147.04	182.04	160.131	167.151	174.675	144.535	222.032	147.852	196.265
EML1	1305.16	1428.39	1221.82	1390.57	1286.62	1331.38	1361.13	1282.65	1334.73	1263.67
TRMT11	354.691	298.456	281.801	290.813	317.807	317.716	291.15	331.721	364.755	347.767
THUMPD1	901.904	825.348	762.098	933.179	830.258	1009.54	800.663	955.357	962.661	883.764
MSANTD3	1071.01	1508.03	984.248	1498.24	961.12	1551.44	1109.49	1681.6	1057.71	1544.87
KIF26A	58.1034	11.3781	69.9361	11.0435	62.6817	12.3785	67.5884	12.3843	78.8001	11.4775
ATG2B	1582.67	1395.13	1596.19	1304.98	1414.19	1397.4	1544.14	1253.46	1637.74	1362.37
ARFGEF1	1872.32	1895.76	1620.87	1849.79	1710	1987.44	1680.35	1934.6	1918.82	2005.11
ZFAT	268.837	192.552	246.833	156.45	226.534	177.426	256.836	185.764	264.021	213.481
MTFR1	396.318	560.152	306.485	631.322	383.788	628.554	362.898	679.365	333.885	533.702
STAG3	58.1034	48.138	47.3097	57.9786	57.1833	49.5141	43.6725	51.3062	47.1176	53.944
FECH	532.47	779.836	608.855	688.381	552.039	668.44	553.185	639.558	482.549	684.056
MYO9A	1417.9	1207.83	1259.88	1178.9	1261.33	1210.34	1335.13	1272.04	1478.52	1279.74
DDX3Y	880.224	736.949	742.557	890.845	817.062	884.377	752.831	928.819	847.304	851.627
PFKP	1302.56	5499.99	1213.6	5345.99	1150.26	5126.09	1554.53	5160.7	1401.34	4833.16
IDI1	5006.44	3970.95	3377.5	5518.09	3345.22	5276	3825.51	6423.01	4193.46	5350.79
SP100	2364.03	1788.98	2243.1	1583.83	2221.35	1592.7	2191.95	1509.11	2178.78	1578.15
KLF6	3761.98	3018.69	3144.04	2931.14	3490.38	3046.49	4014.75	3341.98	4466.42	3030.05
PLPP1	2518.39	1188.57	3316.82	1111.72	3979.74	1072.81	2244.98	827.976	2431.43	974.436
NEO1	1310.36	904.995	1391.52	879.802	1427.38	884.377	1334.09	750.132	1336.35	817.195
TRAM1	5813.81	6227.31	4155.03	9111.84	4522.98	8575.57	4048.03	9397.88	5250.36	8271.8
PHKA1	81.5183	111.155	76.1069	141.725	73.6785	75.6466	105.022	194.61	74.7382	115.922
TNFRSF1A	3899.87	4377.06	4501.62	4140.41	4544.97	4309.1	4215.44	3713.51	3890.45	4014.81
CACNB1	416.263	323.838	432.987	330.386	426.675	346.599	502.234	364.451	390.751	338.585
EVI5	718.922	595.161	634.567	638.685	644.412	711.078	611.416	754.555	666.145	717.341
STOML1	324.339	630.171	389.791	554.017	389.286	554.283	360.818	588.252	365.567	564.691
PKM	42209.1	43521.2	40772.7	43084.5	37600.2	44602.6	47883.8	48720.5	42020.7	39333.2
DHX29	1989.39	1718.97	1520.08	1709.91	1524.16	1807.26	1718.83	1766.53	2009	1783.6
DNTTIP2	1406.62	1732.09	1068.58	1930.78	1119.47	1906.29	1240.51	2025.71	1207.18	1991.34
METTL22	295.721	371.976	406.246	323.023	348.598	323.217	296.349	300.76	304.639	354.653
TP53BP1	2468.1	2494.43	2756.3	2130.48	2671.12	2408.31	2642.19	2168.13	2457.42	2233.51
TRO	769.22	575.031	720.959	569.663	701.595	616.176	765.309	667.865	732.759	754.069
RRP15	517.728	514.639	400.076	550.336	407.981	535.027	436.725	673.173	415.122	594.532
RHOA	11102.1	14353.9	11187.7	13965.5	11283.8	14279.3	11533.7	15731.5	10408.1	14877.1
DHX8	1312.1	1432.76	1405.92	1325.22	1273.43	1488.17	1452.63	1341.04	1298.17	1445.01
PMS2P4	1.73443	7.87713	11.3132	9.20295	14.2958	6.87696	8.31858	9.73049	8.12372	12.6252
PRKCZ	69.3772	48.138	86.3916	51.5365	81.3763	57.7665	67.5884	39.8065	56.866	53.944
ZFY	187.319	158.418	178.954	222.711	235.331	174.675	172.611	209.648	178.722	180.196
IARS2	3503.55	2997.69	2921.89	2789.41	2818.48	2932.34	3187.06	2878.45	3403.03	2939.38
SYT1	156.966	6.12666	120.331	12.8841	153.955	6.87696	173.65	26.5377	158.412	27.5459
NAV3	869.817	747.452	658.222	727.953	621.319	792.226	841.216	1093.35	801.811	752.921
IDH3G	781.361	989.018	868.03	982.875	836.856	1004.04	888.008	979.241	845.679	992.8
ROGDI	180.381	275.7	249.919	242.038	262.823	258.574	222.522	186.648	229.901	216.924
PDZD4	35.5558	14.879	25.7118	9.20295	35.1897	8.25235	32.2345	22.1147	21.1217	13.7729
ATP2B3	3.46886	1.75047	4.11389	0.920295	1.09968	2.75078	4.15929	3.53836	4.06186	1.14775
ROCK1	2576.5	3033.57	2161.85	3189.74	2408.3	3272.06	2356.24	3312.79	2576.03	3182.7
CBFB	741.469	1230.58	595.485	2045.82	610.322	1825.15	615.575	2182.28	671.831	1663.08
PDK3	12.141	21.8809	9.25625	23.9277	15.3955	24.7571	14.5575	30.9606	8.93609	24.1027
HYAL2	584.503	642.424	549.204	597.271	513.55	606.548	608.296	680.249	617.403	542.884
HDAC4	534.205	550.524	651.023	500.64	570.733	590.043	578.141	470.602	514.231	525.668
RASSF1	878.489	1316.36	898.884	1385.04	877.544	1352.01	979.513	1446.3	919.605	1154.63
FGFR3	20.8132	47.2628	29.8257	51.5365	34.0901	44.0125	33.2743	38.0374	22.7464	37.8756
IFI35	432.741	399.108	502.923	296.335	493.756	357.602	545.907	274.223	415.122	340.88
HEATR6	539.408	525.142	540.976	473.032	521.248	504.769	529.27	474.14	497.172	499.269
COASY	904.506	1125.55	1060.35	1083.19	1000.71	1119.57	982.632	978.356	920.417	1068.55
PLEKHH3	546.346	335.216	605.77	364.437	664.206	352.1	584.38	345.875	619.84	290.38
MEF2A	1306.89	1421.38	1166.29	1647.33	1380.1	1721.99	1246.75	1816.95	1342.85	1596.51
OTUD5	1142.99	1534.29	1241.37	1483.52	1291.02	1517.06	1250.91	1376.42	1164.94	1518.47
TFE3	3448.92	3259.38	3681.93	2934.82	3725.71	2950.22	3710.09	2861.65	3469.64	3046.12
TBC1D25	437.077	492.758	470.012	444.502	414.579	475.886	453.363	453.794	458.99	475.167
ACSL4	3079.48	3683	2182.42	4787.37	2285.13	4630.94	3170.42	5428.73	3045.58	4568.03
INPP5A	479.57	618.792	504.98	587.148	498.155	708.327	484.557	677.596	451.679	658.806
GPKOW	438.811	562.777	489.553	495.119	501.454	496.516	525.11	505.985	469.551	569.282
GRIPAP1	763.15	881.364	954.422	818.142	868.746	862.371	898.406	803.207	878.986	806.865
FTSJ1	803.909	2098.82	756.955	2027.41	730.187	1911.79	868.252	1939.02	845.679	2041.84
PRR11	151.763	995.144	196.438	1050.06	217.736	1197.97	154.934	1148.2	175.472	883.764
REEP1	2.60165	6.12666	1.02847	4.60147	2.19936	6.87696	2.07964	1.76918	4.06186	8.03422
ATP11A	788.299	685.31	834.091	701.265	716.991	764.718	782.986	740.402	764.442	692.091
POLR1A	1214.1	1414.38	1163.2	1306.82	1062.29	1404.28	1252.99	1351.65	1118.64	1322.2
LAPTM4A	12494	9271.38	9968.98	9606.96	11070.5	9347.16	9641.23	9254.58	11919.9	10061.1
TTC7A	1403.15	2006.92	1564.31	1877.4	1457.07	1887.04	1605.49	1678.07	1465.52	1911
IP6K2	1422.23	1392.5	1522.14	1233.2	1622.03	1258.48	1483.83	1121.66	1410.28	1143.15
STON1-GTF2A1L	0	0	4.11389	0	1.09968	0	1.03982	0.88459	0	0
SRBD1	370.301	387.73	320.883	407.691	390.386	380.984	377.455	459.987	341.196	421.223
KIF2A	798.706	905.87	660.279	975.513	630.116	1008.16	779.867	1059.74	784.751	993.948
RASGRP2	27.7509	21.8809	33.9396	27.6088	25.2926	24.7571	14.5575	32.7298	17.0598	17.2162
PSME4	2583.44	3205.12	1959.24	3319.5	1991.52	3267.93	2427.99	3877.16	2541.91	3751.98
IFT80	794.369	449.872	634.567	544.815	673.004	518.523	666.526	652.827	736.821	584.203
SIRT2	1183.75	1033.65	1472.77	846.671	1447.18	878.875	1372.57	890.782	1250.24	883.764
ERLEC1	2472.43	2568.82	2068.26	2660.57	2150.97	2741.16	2054.69	2841.3	2213.71	2938.23
PPP2R5B	554.151	487.507	640.738	438.06	649.91	477.261	670.685	453.794	601.155	412.041
PYGM	4.33608	7.0019	9.25625	3.68118	5.4984	0	4.15929	3.53836	4.87423	5.73873
PITX1	13.8754	7.0019	9.25625	6.44206	4.39872	2.75078	9.3584	10.6151	16.2474	8.03422
MAST4	424.936	172.422	500.866	202.465	503.653	195.306	370.177	237.955	402.124	187.083
ADGRF5	0	2.62571	0	0.920295	0	1.37539	2.07964	0	0	0
SDK2	221.14	232.813	209.808	221.791	174.849	229.69	235	252.993	198.219	207.742
NUP133	1239.25	1206.08	1152.92	1115.4	1105.18	1203.47	1177.08	1174.74	1271.36	1260.22
NUCKS1	6145.96	9078.83	4965.46	10787.7	5208.08	11582.2	5164.8	10993.7	5802.77	9625
VPS35	3234.71	3060.7	2503.3	2969.79	2509.47	3167.53	2821.04	3193.37	3120.32	3256.15
DNAJA2	1972.92	2387.65	1847.14	2297.06	1898.05	2584.36	1908.07	2590.96	1901.76	2435.52
BCL3	334.745	280.076	475.154	253.081	373.891	259.949	440.885	229.109	393.188	220.367
KCNAB2	189.053	160.168	179.983	156.45	197.942	177.426	152.854	118.535	170.598	127.4
ABCC9	18.2115	40.2609	22.6264	24.848	43.9872	44.0125	17.677	20.3456	18.6846	22.9549
GAL	1.73443	154.042	2.05694	196.023	2.19936	127.911	3.11947	110.574	3.24949	78.0467
CLEC2D	129.215	119.032	139.872	120.559	105.569	127.911	107.102	118.535	124.293	127.4
FUNDC1	200.327	236.314	186.153	246.639	179.248	222.813	180.929	223.801	206.342	246.765
MAOB	19.0787	2.62571	26.7403	5.52177	30.791	4.12618	19.7566	1.76918	12.1856	8.03422
RORA	460.491	392.106	440.186	526.409	501.454	525.4	406.571	444.949	493.11	479.758
DRD4	1.73443	3.50095	1.02847	3.68118	2.19936	2.75078	4.15929	6.19213	4.87423	2.29549
TGFBR3	3743.77	521.641	3303.45	519.967	3354.02	676.693	3726.72	657.25	4056.17	873.434
PLA2G10	0	0.875237	0	0	0	0	0	0	0	1.14775
HES2	1.73443	1.75047	1.02847	1.84059	1.09968	1.37539	3.11947	1.76918	5.6866	1.14775
ATP1B3	4081.98	2851.52	3243.8	3526.57	3118.69	3234.92	3943.01	3119.95	3829.52	2645.55
NEDD4	1092.69	2043.68	878.315	2187.54	929.229	2213.01	993.03	2582.12	1008.15	2269.09
PIGB	235.015	168.045	148.1	219.95	164.952	206.309	163.252	214.071	214.466	214.628
MAPK6	1716.22	2623.96	1539.62	2904.45	1567.04	2965.34	1451.59	2903.22	1632.05	2758.03
GNB5	687.702	523.392	731.243	599.112	749.981	598.295	699.8	554.638	678.33	531.406
RAB27A	410.193	546.148	292.086	769.366	331.003	731.708	388.894	723.594	416.747	735.705
HDHD5	485.641	484.006	481.325	509.843	454.167	475.886	503.274	444.064	472.8	447.621
UFD1	983.422	1443.27	1087.09	1370.32	1091.98	1327.25	1061.66	1414.46	1007.34	1181.03
LRP6	1126.51	1189.45	1203.31	1131.04	1178.86	1250.23	1162.52	1143.77	1069.89	1164.96
GUCY2C	0	0	0	0.920295	0	0	0	0	0	0
SCT	0.867216	0	1.02847	0	0	0	0	0	0	0
PHRF1	924.452	1427.51	1102.52	1329.83	1100.78	1280.49	1184.36	1341.92	1000.84	1313.02
ELP1	1274.81	1213.95	1183.77	1155.89	1106.28	1225.47	1168.76	1311.85	1201.5	1168.41
NUCB2	3395.15	3535.96	2764.53	3450.19	3089	3525.13	3145.46	3778.08	3274.67	3530.47
PFN2	1469.93	1561.42	1316.44	2065.14	1425.18	1804.51	1155.24	2166.36	1432.21	1837.54
PTPN3	87.5888	73.5199	64.7937	68.1018	57.1833	66.0188	98.7831	77.8439	56.866	64.2738
SPTB	0.867216	14.0038	2.05694	12.8841	3.29904	13.7539	3.11947	11.4997	3.24949	5.73873
DAPP1	0	0	0	0	0	1.37539	0	0	0	0
FGF10	163.904	19.2552	229.349	19.3262	216.637	17.8801	144.535	17.6918	144.602	21.8072
SLC44A1	8359.96	5787.07	6136.89	6012.29	6219.78	6431.33	6856.59	5804.68	7906	6582.32
TMEM260	461.359	354.471	362.022	324.864	382.688	332.845	377.455	359.143	453.303	347.767
SMG6	1696.27	2549.57	1871.82	2122.2	1796.88	2258.39	1887.28	2117.71	1611.75	2281.72
EXOC5	1593.08	1788.11	1099.44	2309.02	1253.63	2406.94	1209.31	2487.47	1451.71	2226.63
CLTCL1	195.124	1182.45	241.691	923.056	239.73	986.156	184.049	771.362	178.722	892.946
FGF22	7.80494	0	3.08542	1.84059	6.59807	4.12618	2.07964	1.76918	4.87423	4.59098
FSTL3	298.322	3138.6	525.549	3128.08	500.354	2781.04	352.5	2393.7	359.068	2443.55
DGCR2	1583.54	1214.83	1810.11	1024.29	1768.28	1199.34	1717.79	991.625	1622.31	1045.6
RNF126	394.583	810.469	519.378	949.744	490.457	745.462	511.593	674.057	460.615	678.318
MNT	1280.88	1226.21	1583.85	1032.57	1502.16	1042.55	1358.01	859.821	1394.03	950.333
ZXDC	393.716	441.995	400.076	407.691	362.894	422.245	360.818	401.604	378.565	416.632
JMJD6	682.499	1829.25	621.197	1734.76	658.708	1858.15	689.402	2012.44	521.543	1839.84
POLB	129.215	132.161	109.018	156.45	171.55	129.287	150.774	172.495	109.67	152.65
ST6GALNAC1	0	0	0	0	0	0	1.03982	0	0.812372	0
WIPI1	2648.48	3060.7	2704.88	2721.31	2623.83	2972.22	2987.41	2549.39	2707.64	3118.42
FRMPD1	2.60165	0	1.02847	0.920295	0	0	1.03982	0.88459	0.812372	0
GBA2	1039.79	984.642	1103.55	930.418	1079.88	922.888	1132.37	889.897	1076.39	987.061
NDST1	7319.3	12754.8	9028.95	10489.5	8871.11	11527.2	7856.9	10202.9	7327.59	10513.4
ASNS	14.7427	34.1342	18.5125	39.5727	36.2894	35.7602	21.8363	27.4223	30.0578	30.9891
AP3M2	447.483	526.893	484.41	469.35	393.685	481.387	462.721	444.064	413.497	475.167
CNGB1	2.60165	0	1.02847	0	0	1.37539	1.03982	0	0	0
ST6GALNAC2	6.07051	1.75047	13.3701	5.52177	7.69775	2.75078	7.27876	3.53836	7.31135	1.14775
PABPC1	21723.8	15789.3	22375.4	13994.9	22280.6	14693.3	21862.3	13360.8	22491.3	14250.4
TESK2	143.958	73.5199	174.84	48.7756	179.248	64.6434	150.774	53.0754	141.353	50.5008
CFAP20	502.985	617.917	504.98	612.916	480.56	583.166	499.115	608.598	476.05	592.237
CSNK2A2	1515.03	1503.66	1505.68	1501	1547.25	1515.68	1505.66	1544.49	1556.5	1641.28
PTPN21	1728.36	2626.59	1817.31	2667.93	1752.89	2771.41	1856.08	2543.2	1649.93	2626.04
EIF2B3	532.47	533.019	455.613	564.141	444.27	596.92	545.907	627.174	515.044	569.282
CAMK2A	6.07051	84.898	7.1993	89.2686	8.79743	103.154	10.3982	91.1127	12.1856	61.9783
TCOF1	718.922	1340.86	797.066	1342.71	734.586	1247.48	827.699	1411.81	754.693	1205.13
CDC42	4053.37	4733.28	3174.89	5311.94	3539.87	5321.39	3590.51	5467.65	3699.54	5169.45
OSBPL3	2637.2	1794.24	2371.66	1782.61	2445.69	1847.15	2594.36	2036.33	2826.24	1861.64
EPHA8	0	0	0	0	0	0	0	0.88459	0	0
SLC12A3	0	0.875237	0	0	0	0	0	0	0	0
RAD18	291.384	541.772	170.726	640.525	219.936	647.81	196.526	729.786	264.021	576.168
ATP2B1	5295.22	2579.32	4378.2	3124.4	4418.51	2922.71	4826.86	3921.39	5758.9	3002.5
NCK2	654.748	983.766	839.233	929.498	824.759	909.134	805.862	817.361	809.935	867.696
MAP4K4	12544.3	9519.08	13480.2	9247.12	12937.7	9707.52	13549.9	9994.09	12664.9	9017.84
MGAT4A	0	0	0	0.920295	1.09968	0	3.11947	1.76918	0.812372	2.29549
RPL31	10345.9	8355.01	11387.2	8196.15	11994.2	7920.88	10803.8	8144.42	9248.85	7794.34
WDR1	7149.33	12566.7	6643.93	12045.7	6386.94	12362	8211.48	13288.3	7426.7	12373.8
SNX13	1593.94	1205.2	1265.02	1314.18	1325.11	1328.63	1173.96	1191.54	1618.24	1280.88
ARHGAP10	786.565	616.167	685.991	545.735	663.106	605.172	786.106	683.788	759.568	630.112
RPS6KA2	3358.73	4082.98	4087.15	3413.37	3691.62	3884.11	3666.41	3173.91	3218.62	3952.84
ING3	309.596	264.322	222.15	293.574	313.409	286.082	246.438	320.221	276.206	281.198
VASH1	418.865	325.588	521.435	290.813	578.431	356.226	490.796	312.26	521.543	346.619
LMCD1	2693.57	7657.45	3728.21	6380.4	3878.57	6606.01	2712.9	6140.82	2290.89	7901.08
BUD23	801.307	945.256	786.781	969.07	800.566	966.9	837.057	1039.39	779.065	987.061
SEL1L	4266.7	4951.22	3909.22	5123.28	4073.21	5394.29	3628.98	5032.43	4078.92	5171.74
TRIP13	151.763	913.747	137.815	1029.81	139.659	1075.56	166.372	1183.58	129.167	872.287
ATP6AP1	1956.44	2174.09	2348	2015.45	2231.25	1973.69	2069.25	1681.6	1944.01	1779.01
TCF3	1560.12	2383.27	1824.51	2186.62	1870.55	2301.03	1802.01	2138.94	1663.74	2042.99
TRIB2	2105.6	1567.55	1706.23	1694.26	1567.04	1741.25	1811.37	2339.74	1967.56	2008.55
DAZAP1	1614.76	2264.24	1617.79	2270.37	1517.56	2224.01	1809.29	2460.93	1676.74	2184.16
MBD3	1431.77	1735.59	1612.64	1493.64	1565.94	1611.96	1609.64	1450.73	1554.07	1494.36
HLTF	780.494	918.123	644.852	1011.4	699.396	1019.17	661.327	1010.2	684.017	906.719
FAM50A	1835.03	2365.77	2233.84	2272.21	2290.63	2215.76	2125.4	2338.85	1899.33	2158.91
FAM3A	616.59	719.445	786.781	611.076	740.084	647.81	755.951	582.945	692.141	588.794
CPSF1	1691.94	1881.76	1994.21	1801.02	1998.12	1671.1	2024.53	1732.03	1831.9	1761.79
MYO3B	9.53937	4.37618	6.17083	3.68118	6.59807	1.37539	5.19911	4.42295	10.5608	4.59098
CYBRD1	21160.9	8357.64	17649.6	8214.55	18281.1	9219.25	17484.6	8549.56	20833.3	9472.34
CDH19	0.867216	0.875237	0	0.920295	0	1.37539	0	2.65377	0	0
PDCD2	1183.75	1028.4	996.589	1070.3	1039.2	1026.04	1059.58	1111.93	1081.27	1061.66
SLC6A15	110.136	27.1323	68.9076	42.3336	46.1865	30.2586	91.5044	73.4209	110.483	52.7963
RDH11	1685	1894.01	1311.3	2107.48	1342.71	2127.73	1571.17	2130.09	1472.83	1800.81
PRKACA	1711.88	2204.72	1742.23	2031.09	1740.79	2107.1	1882.08	2332.66	1637.74	2008.55
ADGRL1	364.231	203.93	443.271	184.059	373.891	196.681	364.978	194.61	325.761	156.093
SPP2	0.867216	4.37618	2.05694	1.84059	2.19936	4.12618	2.07964	4.42295	4.87423	6.88647
ACTN1	8860.34	27369.5	9948.41	27053	9129.54	25926.1	10321.3	28199.8	9473.07	26937.6
ZFYVE26	946.999	666.931	1099.44	518.126	1071.09	623.053	1006.55	510.408	971.597	553.213
RPS6KA6	57.2362	58.6409	53.4805	63.5003	46.1865	64.6434	33.2743	68.998	50.3671	63.126
EPN2	1042.39	921.624	1070.64	969.07	1198.65	961.399	1162.52	1108.39	1125.95	973.288
PTPN18	696.374	784.212	709.646	727.033	694.997	623.053	752.831	667.865	676.706	669.136
LIMS2	384.177	664.305	601.656	480.394	481.659	533.652	373.296	498.909	393.188	571.577
ASIC4	4.33608	5.25142	8.22777	1.84059	5.4984	4.12618	0	0.88459	4.06186	3.44324
SPEG	1382.34	1296.23	1717.55	1200.06	1704.5	1112.69	1692.83	949.165	1558.13	1073.14
LNX1	772.689	297.581	568.745	332.226	660.907	402.99	814.181	352.951	835.118	371.87
ALDH3A2	2628.53	659.929	3016.51	611.076	3194.57	581.791	2452.94	628.943	2600.4	638.147
TFRC	3631.9	5979.62	3007.25	6731.96	2686.52	6612.88	3285.84	7091.76	3335.6	5797.26
SREBF1	1850.64	1896.64	2792.3	1577.39	2693.11	1642.22	1959.03	1379.96	1972.44	1509.29
TRPC5	0	0	2.05694	0	0	0	0	1.76918	0.812372	0
AFF4	3812.28	4987.98	3391.9	6131.92	3564.06	6241.53	3353.43	6379.66	3658.92	5943.03
UBE2D1	384.177	356.221	363.051	759.243	390.386	645.059	321.305	637.789	394.813	502.713
MPP5	713.718	886.615	666.45	974.592	748.881	1004.04	643.65	977.472	669.394	897.537
RHOBTB1	852.473	742.201	1073.72	650.648	1172.26	738.585	858.893	584.714	760.38	729.966
SMC1A	1779.53	3617.35	1810.11	3744.68	1714.4	3950.13	2009.98	4079.73	1691.36	3631.47
HSD17B10	581.902	1031.03	605.77	995.759	605.923	984.781	651.969	1015.51	597.906	959.515
MARK2	514.259	581.157	588.286	555.858	488.258	535.027	549.026	584.714	485.798	498.122
HMMR	89.3232	784.212	89.477	908.331	117.666	1005.41	68.6283	977.472	98.297	853.923
CHFR	568.893	1072.17	637.653	972.752	667.505	887.128	606.216	938.55	616.59	1046.74
TRHDE	86.7216	250.318	75.0784	376.401	73.6785	335.596	83.1858	507.754	78.8001	322.517
P4HA2	2527.93	7285.47	2858.12	6920.62	3078	7191.92	2630.75	7322.63	2323.38	6726.94
NFATC3	499.516	634.547	455.613	511.684	459.666	535.027	434.646	587.368	477.675	583.055
TRNT1	428.405	505.012	388.762	551.257	382.688	565.286	395.132	541.369	417.559	547.475
ACADVL	9574.06	8982.56	9243.9	9803.9	8999.77	8314.24	11262.3	8575.21	10335	8577.1
STK10	866.348	1424.89	873.173	1313.26	885.242	1433.16	1064.78	1476.38	926.916	1338.27
FBXW11	1546.25	1606.06	1531.39	1739.36	1539.55	1737.12	1534.78	1770.06	1584.12	1719.32
ACAP1	6.07051	21.8809	9.25625	18.4059	5.4984	19.2555	12.4779	20.3456	8.93609	13.7729
CRMP1	0.867216	2.62571	0	3.68118	3.29904	0	0	2.65377	0.812372	1.14775
EVC	4680.36	2549.57	5176.3	2020.97	5005.74	2356.05	5330.13	2069.94	5015.58	2306.97
DERL2	914.912	1031.9	712.731	1212.03	733.486	1039.8	735.154	1130.51	821.308	1006.57
SIDT1	2.60165	0	1.02847	0.920295	1.09968	0	1.03982	0	0.812372	1.14775
NDE1	561.956	857.732	638.681	763.845	627.917	810.106	619.734	752.786	579.221	641.59
MRVI1	286.181	478.755	318.826	438.06	348.598	467.633	272.433	375.951	235.588	428.109
TMEM38A	31.2198	7.87713	38.0535	9.20295	37.3891	5.50157	27.0354	5.30754	26.8083	18.3639
AP1M1	1233.18	1661.2	1361.7	1568.18	1167.86	1541.81	1381.92	1543.61	1305.48	1455.34
PVR	628.731	2104.07	760.041	2235.4	635.615	1975.06	669.646	2256.59	612.528	2002.82
XRCC1	431.006	632.796	530.691	611.996	543.241	592.794	503.274	605.944	475.237	491.235
SCARB1	273.173	216.184	340.424	224.552	298.013	251.697	295.31	200.802	268.083	210.037
CYP2W1	3.46886	0.875237	2.05694	1.84059	1.09968	0	3.11947	0	0	1.14775
MCM2	431.006	826.224	394.933	1022.45	335.402	854.118	483.517	1122.54	376.941	808.013
MOV10L1	120.543	67.3932	111.075	35.8915	144.058	34.3848	107.102	34.499	107.233	59.6828
PANX2	32.087	71.7694	43.1958	51.5365	41.7878	64.6434	31.1947	33.6144	31.6825	36.7279
SELENOO	379.84	363.223	512.179	353.393	418.978	301.211	452.323	326.414	435.431	358.097
TP63	88.456	2.62571	48.3382	4.60147	43.9872	2.75078	119.58	3.53836	95.8599	6.88647
ALPK1	322.604	441.995	345.567	344.19	391.486	404.365	326.504	339.682	343.633	406.302
LLGL2	0.867216	0	2.05694	0	1.09968	0	1.03982	0	3.24949	0
PDE8A	940.929	812.22	843.347	865.077	770.875	891.254	864.092	904.935	872.487	899.833
CLCN4	54.6346	69.1437	61.7083	58.8989	74.7782	57.7665	57.1902	49.537	48.7423	53.944
NLE1	554.151	497.135	522.464	461.988	421.177	482.763	554.225	510.408	508.545	476.314
SDHA	1047.6	1136.93	1153.95	1124.6	1171.16	1087.93	1188.52	1081.85	1150.32	1043.3
SMARCE1	1299.09	1115.05	1021.27	1332.59	1148.06	1336.88	1084.53	1324.23	1362.35	1302.69
FNDC8	0	0	0	0	0	0	0	0	0	1.14775
GSDMB	257.563	206.556	265.346	194.182	249.627	163.672	212.124	211.417	264.021	246.765
KDM5A	1592.21	1617.44	1585.9	1460.51	1650.62	1655.97	1657.48	1375.54	1524.01	1572.41
ADAM11	22.5476	8.75237	31.8826	7.36236	35.1897	15.1293	30.1548	11.4997	25.1835	11.4775
PPP2R3A	1385.81	2258.11	1096.35	2449.82	1064.49	2635.25	1178.12	2960.72	1392.41	2482.57
FERMT2	3990.93	6853.98	3668.56	7274.01	3632.24	7226.31	3688.25	7355.36	3698.73	7357.05
DHRS9	0	0	1.02847	0	0	0	0	0.88459	0.812372	0
PTGS2	104.933	29.7581	58.6229	46.935	58.283	52.2649	91.5044	72.5363	129.979	37.8756
IGF2BP2	1422.23	1466.9	1520.08	1322.46	1443.88	1413.9	1556.61	1439.23	1388.34	1549.46
MAP3K13	387.645	408.736	320.883	472.111	320.007	407.116	316.106	475.909	363.943	460.246
ST6GAL1	61.5723	30.6333	65.8222	23.9277	56.0836	20.6309	60.3097	21.2302	63.365	24.1027
TBX21	0	0.875237	0	0.920295	0	1.37539	0	0	0	0
VDAC1P1	0.867216	2.62571	1.02847	0	1.09968	2.75078	3.11947	0	0	1.14775
FRY	649.544	312.46	685.991	247.559	544.341	323.217	672.765	301.645	586.532	348.915
PICALM	4720.25	7233.83	3387.79	8402.29	3523.37	8450.41	3674.73	9243.96	4429.05	8534.64
NSF	999.9	937.379	862.888	1012.32	839.055	968.276	964.955	1042.05	1043.09	948.038
GLI2	110.136	266.947	163.527	240.197	181.447	275.078	119.58	233.532	119.419	245.618
CLASP1	1306.89	1762.73	1283.53	1621.56	1215.15	1632.59	1215.55	1678.07	1255.11	1750.31
MRPS34	746.673	870.861	976.02	1017.85	1020.5	887.128	893.207	808.515	781.502	705.864
NOTCH3	1138.65	1727.72	1369.92	1415.41	1405.39	1475.8	1289.38	1325.12	1301.42	1120.2
CLNS1A	1861.04	1480.03	1726.8	1405.29	1748.49	1543.19	1744.82	1501.15	1814.84	1500.1
PPP2R2C	9.53937	2.62571	7.1993	8.28265	6.59807	1.37539	13.5177	8.8459	17.0598	8.03422
TEAD2	971.281	1130.81	1029.5	1042.69	979.814	983.405	1032.54	873.09	869.238	896.389
EED	412.795	338.717	295.171	444.502	396.984	458.005	344.181	514.831	348.507	443.03
CDHR2	0	0.875237	0	0	0	0	1.03982	0	0	0
TSG101	1408.36	1885.26	1334.96	1739.36	1382.3	1768.75	1360.09	1689.57	1419.21	1737.69
NCBP3	1275.67	1879.13	1293.82	1962.07	1188.75	2107.1	1310.18	1923.1	1254.3	2039.54
ATP2A3	215.069	446.371	235.52	478.553	203.441	400.239	296.349	369.758	271.332	417.779
CA12	671.225	336.091	583.144	387.444	600.425	328.719	804.822	378.604	897.671	297.266
MGLL	2160.23	2722.86	1972.61	2986.36	1837.56	2708.15	2497.65	3138.52	2247.83	2671.95
NTN4	1084.89	138.287	1171.43	109.515	1253.63	127.911	1093.89	86.6898	1129.2	127.4
BCS1L	382.442	480.505	369.221	456.466	321.106	510.27	458.562	498.909	355.819	469.428
NUAK1	690.304	3254.13	728.158	2845.55	754.38	3060.25	627.013	2792.65	592.219	3137.94
DPP8	1365	1348.74	1105.61	1418.17	1218.44	1452.41	1251.95	1357.85	1258.36	1396.81
SLC24A1	248.891	279.201	259.175	236.516	271.621	276.454	215.243	227.34	253.46	270.868
ZNF532	1931.29	2201.22	2100.14	2076.19	2363.21	2097.47	1982.94	1918.67	1870.08	2109.56
SCARF1	32.9542	10.5028	52.4521	12.8841	37.3891	12.3785	29.115	15.038	42.2433	5.73873
LMAN1	4404.59	6307.83	3805.35	8321.31	4073.21	8085.93	3906.61	9127.2	4211.34	8353.29
HACD3	2459.42	2455.91	1808.05	2705.67	1880.45	2629.75	1857.12	2602.46	2234.02	2541.11
IPCEF1	13.0082	2.62571	3.08542	1.84059	4.39872	2.75078	2.07964	1.76918	6.49897	1.14775
ZZEF1	1273.07	1170.19	1496.43	1154.97	1414.19	1170.46	1463.03	1140.24	1375.35	1154.63
NOX3	0	0	0	1.84059	0	0	0	0.88459	0	0
ENO1	15472.9	36372.2	14944.7	35862	13878	37553.7	16798.3	36285	14778.7	33113.6
SLC12A1	0	0	1.02847	0.920295	0	0	0	0	0	0
MYDGF	2433.41	3725.88	2377.83	4263.73	2579.85	3518.25	2731.61	3785.16	2403	3457.01
ANO8	230.679	224.936	329.111	285.291	322.206	218.687	298.429	244.147	290.829	236.436
TUBE1	568.026	499.76	601.656	478.553	700.496	481.387	467.92	461.756	519.918	470.576
ARHGEF10L	659.084	710.692	947.223	568.742	851.152	654.687	794.424	526.331	699.452	588.794
TXK	4.33608	1.75047	0	0.920295	3.29904	1.37539	5.19911	2.65377	4.87423	2.29549
WSCD2	3.46886	0	8.22777	0.920295	4.39872	0	4.15929	1.76918	8.12372	0
TACR2	5.20329	2.62571	7.1993	0.920295	9.89711	4.12618	6.23893	0.88459	4.06186	1.14775
ACTR6	457.023	440.244	328.083	502.481	357.396	485.513	336.902	442.295	458.99	491.235
TIPIN	98.8626	148.79	88.4486	234.675	75.8779	200.807	86.3053	273.338	89.3609	218.072
SRI	1324.24	1284.85	1007.9	1307.74	1011.7	1204.84	1157.32	1376.42	1158.44	1423.2
EIF4G3	3517.43	3645.36	3435.1	3568.9	3299.04	3625.53	3650.82	3474.67	3469.64	3753.13
NUP37	346.019	522.516	307.513	589.909	316.708	517.147	323.385	628.059	344.446	594.532
SEMA3A	893.232	126.034	681.877	160.131	802.766	166.422	805.862	205.225	909.856	164.128
GTSE1	98.8626	1190.32	133.701	1021.53	180.347	1255.73	115.42	1114.58	112.92	888.355
SEMA3C	4297.92	5895.6	4869.81	5838.35	5246.57	5890.8	3854.62	5144.77	3974.94	4952.52
TTC38	496.915	461.25	512.179	424.256	490.457	473.135	518.871	431.68	489.86	441.882
ACAT1	1593.94	1136.06	1435.75	1154.97	1488.97	1067.3	1552.45	1250.81	1536.2	1302.69
GRAMD4	390.247	324.713	456.641	272.407	482.759	301.211	420.088	303.414	406.186	345.471
CELSR1	19.946	132.161	9.25625	96.631	17.5949	99.0282	16.6372	118.535	17.0598	86.0809
ZNF638	2968.48	2501.43	2330.52	2372.52	2476.48	2518.34	2592.28	2357.43	2823.8	2619.16
SLC25A40	326.94	266.947	244.776	424.256	258.425	394.737	227.721	415.757	320.074	375.313
TIMM21	354.691	444.62	315.741	478.553	266.122	408.491	328.584	626.289	324.949	516.486
ADD2	46.8296	210.932	54.509	171.175	61.582	151.293	37.4336	197.263	50.3671	168.719
RASAL2	742.337	1001.27	707.589	930.418	651.01	916.011	710.199	1042.05	723.823	998.539
VPS9D1	685.968	523.392	835.119	432.539	723.589	408.491	840.176	423.718	744.945	425.814
ZNF37A	909.709	668.681	729.187	658.011	852.251	671.191	723.716	664.327	822.933	710.455
MARK3	1959.04	2274.74	1825.54	2149.81	1878.25	2277.65	1908.07	2119.48	1765.28	2243.84
SLC25A3	11187.9	9793.9	10989.2	9254.48	10268.8	9532.84	11343.4	9731.37	10933.7	9659.43
FNDC3B	4271.9	6454.87	4583.9	6760.49	4584.56	6993.87	4549.22	6981.18	4286.07	7235.39
FOSL2	2654.55	2504.05	2864.29	2316.38	3075.8	2470.2	2702.5	2127.44	2718.2	2227.77
CACNG4	5.20329	3.50095	6.17083	0.920295	2.19936	0	3.11947	1.76918	1.62474	2.29549
FRYL	911.444	1004.77	747.699	1071.22	767.576	1105.82	839.137	1096.01	976.471	1063.96
TMEM131	1683.27	1712.84	1457.34	1898.57	1362.5	1991.57	1495.26	1874.45	1740.1	1839.84
FSCN1	4572.83	4643.13	5404.62	5294.46	5050.83	4560.8	5615.04	5222.62	5326.72	4486.54
ACTB	34761.5	102634	30726.6	113522	28177.1	106345	39377	116476	37155.4	106411
MOCOS	375.504	658.178	476.182	579.786	434.373	643.683	322.345	454.679	307.077	594.532
PLD1	349.488	294.955	403.161	205.226	427.775	328.719	348.34	191.956	382.627	308.744
ATP12A	0	0	0	0	0	0	0	0	0	1.14775
WDR62	74.5805	498.885	77.1354	487.756	105.569	504.769	86.3053	527.215	84.4867	391.381
DLG1	1380.61	1881.76	1314.39	1968.51	1362.5	1878.79	1230.11	2016.86	1292.48	2010.85
RAB7A	7207.43	7156.81	7325.8	7087.19	7011.55	6787.56	7671.81	7090.87	7056.26	7029.94
BCAP29	1877.52	1724.22	1129.26	2588.79	1223.94	2428.94	1314.34	2836.88	1713.29	2285.16
SEC31B	539.408	201.304	578.001	161.972	468.463	180.176	482.478	135.342	572.722	204.299
SART3	1138.65	1283.97	1148.8	1184.42	1183.25	1281.87	1185.4	1222.5	1123.51	1232.68
ARHGAP15	0	0	0	0	1.09968	0	3.11947	0.88459	1.62474	1.14775
EXOSC7	656.482	491.008	639.709	502.481	768.676	493.766	680.044	539.6	629.588	516.486
KIFAP3	1227.98	1399.5	1121.03	1429.22	1189.85	1320.38	1058.54	1384.38	1218.56	1508.14
MKRN2	967.813	1080.04	916.368	1106.19	962.219	1137.45	923.362	1258.77	956.162	1247.6
MCM6	1147.33	1517.66	837.176	1648.25	707.094	1429.03	1039.82	1851.45	969.972	1750.31
REXO2	2222.67	2447.16	1867.7	2319.14	1889.25	2269.4	1990.22	2546.73	2060.17	2512.42
RBM7	660.818	627.545	496.752	967.23	560.836	1006.79	517.832	1022.59	611.716	856.218
RBMS2	1590.47	1317.23	1643.5	1252.52	1537.35	1298.37	1529.58	1200.39	1514.26	1298.1
BAZ2A	2703.98	2550.44	2890.01	2249.2	2598.54	2358.8	2808.56	2192.9	2733.63	2393.05
PTPN23	1228.84	1338.24	1470.71	1256.2	1433.98	1193.84	1370.49	1222.5	1423.28	1201.69
MLH1	822.12	1305.85	859.802	1234.12	759.878	1226.85	897.367	1256.12	768.504	1277.44
UNG	706.781	506.762	554.346	533.771	545.441	594.169	733.075	555.522	651.522	523.372
FMO4	60.7051	25.3819	70.9646	23.9277	73.6785	24.7571	64.469	27.4223	73.9258	35.5801
KLHL20	969.547	855.982	908.141	831.947	876.444	936.642	959.756	1031.43	944.788	966.402
RGS11	287.048	172.422	369.221	129.762	392.585	122.41	327.544	110.574	379.378	162.98
SLC46A1	191.655	131.286	195.41	123.32	203.441	148.542	195.487	139.765	180.347	144.616
PLXNA2	373.77	290.579	441.214	288.973	490.457	303.962	394.093	366.22	412.685	288.084
SPAG5	139.622	1541.29	169.698	1537.81	258.425	1624.34	163.252	1632.95	169.786	1226.94
ANKRD13A	2782.03	5335.44	2567.07	5090.15	2768.99	5289.76	2864.71	5792.29	2680.83	5902.86
TPD52	0	2.62571	0	0.920295	1.09968	5.50157	0	2.65377	0	2.29549
ACACB	195.991	118.157	344.538	78.2251	318.907	112.782	230.841	97.3049	249.398	105.593
TRAF4	705.914	860.358	689.076	885.324	621.319	854.118	759.07	1060.62	731.947	794.24
PAG1	359.894	196.053	340.424	305.538	283.717	328.719	355.619	361.797	437.868	303.005
GPATCH1	150.028	147.915	183.068	172.095	189.145	159.545	173.65	169.841	182.784	171.014
ICAM3	161.302	158.418	170.726	210.748	181.447	182.927	160.133	187.533	159.225	172.162
NT5C2	2072.65	2247.61	1822.45	2171.9	1877.15	2232.26	1978.78	2112.4	1926.13	2129.07
MCAM	67.6428	339.592	84.3347	323.944	102.27	320.466	49.9115	247.685	59.3031	246.765
GPC4	295.721	1370.62	377.449	1478.91	407.981	1385.02	251.637	1384.38	308.701	1353.19
MBNL3	168.24	52.5142	133.701	65.3409	95.6721	45.3879	136.217	59.2675	148.664	76.899
RAP1GAP	5.20329	5.25142	11.3132	1.84059	4.39872	2.75078	5.19911	7.96131	4.87423	4.59098
XAB2	775.291	887.49	845.404	720.591	877.544	746.838	906.725	718.287	835.118	816.047
ARHGEF1	1468.2	1775.86	1634.24	1630.76	1587.94	1547.32	1696.99	1685.14	1602	1620.62
STXBP2	18.2115	12.2533	14.3986	11.9638	15.3955	9.62774	17.677	16.8072	21.934	20.6594
MAP2K7	959.14	930.377	959.564	876.121	852.251	866.497	923.362	849.206	1013.03	840.15
DGKD	332.144	396.482	393.905	336.828	393.685	379.608	388.894	340.567	343.633	382.199
CTTNBP2	0.867216	0	0	0	0	1.37539	0	0	0.812372	0
RARB	2.60165	1.75047	0	0.920295	5.4984	0	1.03982	0	1.62474	1.14775
TOP2B	3781.93	3466.81	2921.89	3463.99	3275.94	3571.89	3178.74	3414.52	3699.54	3579.82
TM9SF3	5623.03	6179.17	3789.92	8521.01	4003.93	8574.19	4033.47	8716.75	5602.93	7717.44
NFKB2	785.697	741.326	932.824	778.569	831.357	625.803	1152.12	813.822	1036.59	748.33
UBE2T	122.277	623.169	103.876	708.627	102.27	590.043	134.137	850.091	101.546	593.385
PPP1R12B	357.293	467.376	389.791	412.292	426.675	412.618	403.451	387.45	411.06	469.428
DNAJC10	4243.29	4941.59	3270.54	5320.22	3253.95	5354.4	3240.09	5775.49	3815.71	5306.03
GTF3C1	2374.44	2295.75	2727.51	2033.85	2579.85	2160.74	2752.41	2161.94	2379.44	2078.57
IL4R	1489.88	1351.37	1387.41	1325.22	1308.62	1457.92	1712.59	1252.58	1576	1439.27
USP33	2008.47	1466.02	1766.91	1544.25	1810.07	1600.96	1717.79	1487.88	1988.69	1563.23
PAK3	13.0082	2.62571	12.3417	3.68118	23.0933	15.1293	19.7566	19.461	21.1217	8.03422
CAPN6	17.3443	2.62571	25.7118	7.36236	25.2926	9.62774	12.4779	3.53836	10.5608	4.59098
DCX	0	0	2.05694	0	1.09968	0	0	0.88459	0	0
SNRPA	509.056	991.643	534.805	973.672	502.553	940.768	502.234	944.742	510.169	871.139
SPAG6	0.867216	0	1.02847	0	0	0	0	0	0	0
EXOSC5	143.091	184.675	167.641	174.856	134.161	169.173	157.013	167.187	164.099	184.787
DYNC1I2	3050	3373.16	2608.2	3094.95	2709.61	3292.69	2981.17	3497.67	2894.48	3378.96
APBB1IP	185.584	91.0246	132.673	92.0295	166.052	74.2712	168.451	126.496	212.841	95.2629
LRCH4	108.402	128.66	158.385	128.841	133.061	138.915	132.057	113.227	109.67	95.2629
FAM76B	288.783	273.949	242.719	333.147	291.415	312.214	225.641	302.53	282.705	290.38
SIRT6	259.297	295.83	333.225	270.567	316.708	251.697	361.858	303.414	308.701	277.754
POLD3	429.272	548.774	354.823	625.8	329.904	603.797	369.137	682.019	392.376	584.203
ACTN2	1.73443	1.75047	8.22777	0.920295	2.19936	0	4.15929	0.88459	3.24949	8.03422
CAPZB	6368.83	13011.3	6078.27	12551	5770.02	12164	7063.51	12585.9	6403.93	12476
GPR137B	428.405	410.486	366.136	364.437	344.2	402.99	356.659	314.029	450.054	371.87
NAALAD2	31.2198	5.25142	24.6833	14.7247	28.5917	6.87696	22.8761	12.3843	23.5588	4.59098
JADE1	529.869	820.097	591.371	698.504	588.328	771.595	510.553	774.016	465.489	827.525
SLC25A43	954.804	908.496	776.496	1054.66	753.28	940.768	848.495	1023.47	906.607	995.095
UBE2A	1922.62	2612.58	1531.39	2765.49	1717.7	2728.78	1611.72	2814.76	1762.85	2805.09
FGFR1	6472.03	8218.47	7558.24	8001.96	7280.98	7682.94	7700.92	6630.88	6932.78	7678.42
SMC1B	0	0.875237	0	0.920295	1.09968	1.37539	0	1.76918	0	0
FBLN1	23524.1	7656.57	20330.8	7878.64	19342.3	8449.03	26061.1	8543.37	25667.7	10513.4
ITGA8	1235.78	914.623	1241.37	785.932	1226.14	988.907	1284.18	962.434	1229.12	858.514
CST7	0	0	1.02847	0	0	0	0	0.88459	0	1.14775
MAP2	75.4478	120.783	111.075	106.754	93.4727	111.407	72.7876	135.342	83.6743	99.8539
PIAS2	516.861	399.983	442.243	439.901	513.55	374.107	424.247	429.026	505.295	430.405
AMPH	455.288	501.511	464.869	450.944	523.447	463.507	482.478	561.714	475.237	526.815
ARAF	930.522	1162.31	1038.76	1032.57	949.023	1059.05	1093.89	979.241	1027.65	1027.23
MCCC1	543.744	378.102	530.691	308.299	550.939	325.968	583.34	373.297	489.86	342.028
LAMP3	0	0.875237	2.05694	0	0	0	1.03982	0	0	0
FAP	17142.3	14110.6	12473.3	14148.6	12485.8	14865.2	14790.4	14224.2	17070.4	16192.4
NEBL	0	2.62571	2.05694	1.84059	0	4.12618	0	1.76918	2.43712	1.14775
ACER3	844.668	385.979	626.339	560.46	722.489	536.403	756.991	581.175	965.91	490.087
UBE2K	1293.02	1857.25	948.251	2323.74	967.718	2273.52	1071.02	2595.39	1208	2242.7
PIK3C3	1375.4	1290.1	1159.09	1232.27	1238.24	1365.76	1371.53	1231.35	1366.41	1373.85
N4BP2	292.252	565.403	309.57	591.75	294.714	625.803	278.672	551.984	307.077	570.43
TIGAR	620.059	533.019	508.065	513.525	501.454	511.646	519.911	574.099	604.405	607.157
TULP3	1533.24	1726.84	1514.94	1522.17	1526.35	1609.21	1642.92	1576.34	1464.71	1620.62
SYNJ2	4064.64	4585.37	3453.61	4256.36	3245.15	4641.95	3909.73	4485.75	3959.5	4289.13
ADCY2	13.0082	7.87713	17.484	5.52177	20.8939	5.50157	9.3584	14.1534	14.6227	6.88647
PPP2R5C	2224.41	2108.45	1942.78	2174.66	2064.1	2199.25	1989.18	2099.13	2258.39	2124.48
PMS2P1	43.3608	65.6428	67.8791	59.8192	53.8843	74.2712	50.9513	91.9973	47.9299	64.2738
RBFOX1	0	0.875237	0	0	0	0	0	0.88459	0	1.14775
GNB1	7964.51	11836.7	7307.29	12156.2	6973.07	11851.8	8010.79	12511.6	7807.71	11952.6
HOXA9	332.144	187.301	219.064	233.755	225.434	217.312	254.756	186.648	271.332	202.003
EDN1	34.6886	62.1418	56.5659	51.5365	54.984	45.3879	41.5929	84.036	37.3691	58.535
MLLT10	735.399	505.887	645.88	438.06	646.611	463.507	644.69	421.949	737.634	447.621
ZCWPW1	128.348	62.1418	127.531	55.2177	168.251	53.6403	125.818	55.7291	118.606	63.126
ADCYAP1R1	8.67216	0	10.2847	0	5.4984	0	14.5575	6.19213	13.8103	1.14775
NRDC	3696.07	5206.78	3409.38	4945.66	3337.53	4983.04	3631.06	5042.16	3680.86	5208.47
VDAC3	1653.78	1950.03	1659.95	1933.54	1614.33	1953.06	1855.04	2158.4	1661.3	1979.86
PCM1	3315.37	2641.46	2972.28	2467.31	3108.79	2665.51	2918.78	2614.85	3260.86	2797.06
TNRC6C	402.388	228.437	418.588	231.914	501.454	290.208	410.73	247.685	412.685	252.504
CBFA2T2	479.57	420.114	527.606	398.488	486.058	402.99	513.672	351.182	549.976	422.37
BRINP1	597.512	210.057	713.759	149.088	708.193	176.05	753.871	138.881	567.036	197.412
ITCH	1637.3	2250.23	1467.63	2257.48	1451.58	2357.42	1458.87	2490.12	1701.92	2451.58
PKD2L2	5.20329	6.12666	5.14236	6.44206	2.19936	4.12618	7.27876	1.76918	2.43712	4.59098
TP53INP2	452.687	824.473	423.73	828.265	402.483	808.73	395.132	782.862	376.941	795.388
SDF4	6272.57	6367.35	7357.69	6175.18	7701.05	6032.47	7734.2	5504.8	6847.48	5310.62
MYH7B	6.07051	5.25142	17.484	2.76088	9.89711	0	8.31858	4.42295	13.8103	1.14775
TP73	0	0.875237	0	0	0	1.37539	0	0.88459	0	0
TOLLIP	1496.81	1330.36	1616.76	1307.74	1614.33	1258.48	1590.93	1272.04	1474.45	1259.08
UBE2D4	381.575	282.702	465.898	221.791	422.277	270.952	407.61	255.646	384.252	244.47
CLUL1	2.60165	0	1.02847	0	1.09968	0	2.07964	0.88459	0.812372	2.29549
RUNX1T1	1111.77	470.877	1000.7	414.133	1008.41	447.002	1016.95	380.374	1183.63	410.893
CDH17	0.867216	0	1.02847	0	1.09968	0	0	0	0.812372	0
THOC1	697.241	626.67	585.2	602.793	580.631	592.794	563.584	665.211	641.774	648.476
FKBP7	811.714	844.604	596.514	1078.59	694.997	1045.3	682.123	981.894	721.386	983.618
OSBPL6	309.596	389.48	256.089	424.256	224.335	379.608	250.597	449.372	285.955	449.916
SLC1A3	814.315	967.137	746.671	1086.87	641.113	1098.94	811.061	1049.12	809.935	1208.58
XRCC5	6574.36	8587.82	5407.7	8530.21	5424.72	9051.45	6504.09	9466.88	6299.13	8881.26
LXN	55.5018	84.0227	41.1389	61.6598	49.4856	79.7727	58.23	98.1894	51.9918	71.1602
SP140	0	2.62571	0	0.920295	0	0	1.03982	0	1.62474	1.14775
MKNK1	595.777	395.607	676.734	419.654	600.425	442.876	593.739	417.526	647.46	430.405
TNS1	4973.48	10305	5629.85	8925.94	5545.68	9703.39	5575.53	10871.6	5327.53	9105.07
REXO1	467.429	653.802	643.823	607.395	543.241	528.15	609.336	586.483	497.172	514.19
SAR1A	5064.54	4746.41	4492.36	5341.39	4652.74	5398.41	4786.3	5828.56	4666.26	5883.34
CDC14A	69.3772	76.1456	67.8791	64.4206	67.0804	79.7727	53.0309	57.4983	54.4289	60.8305
RAPGEF3	229.812	91.8999	258.146	80.9859	273.82	77.0219	296.349	89.3436	320.074	111.331
CEACAM1	0.867216	0	0	0.920295	3.29904	0	0	0	4.06186	0
SENP1	650.412	645.925	486.467	694.823	487.158	667.065	573.982	681.134	602.78	690.943
CIC	1839.36	2230.98	2422.05	1838.75	2242.25	2098.85	2242.9	1770.06	2127.6	1749.16
LIPE	19.0787	28.8828	32.9111	14.7247	19.7942	27.5078	17.677	35.3836	19.4969	22.9549
FDFT1	5580.53	4963.47	4976.78	5167.46	4402.02	5449.3	5931.15	6279.7	4861.23	5261.27
PAFAH1B3	138.754	199.554	149.128	214.429	160.553	196.681	169.491	237.955	130.792	167.571
OPHN1	215.069	170.671	233.463	117.798	235.331	159.545	216.283	131.804	208.78	145.764
AFM	0	0	0	0	1.09968	0	0	0	0	0
KIF22	361.629	1620.94	374.364	1509.28	439.872	1556.94	412.809	1612.61	354.194	1292.36
CARMIL1	412.795	231.938	378.478	205.226	439.872	203.558	394.093	232.647	379.378	232.992
PGM1	928.788	1203.45	1069.61	1127.36	1053.49	1255.73	1026.3	1198.62	923.667	1277.44
DDX1	3578.13	4466.33	3188.26	4506.68	3204.46	4348.99	3600.9	4985.55	3371.34	4801.02
DNM2	2124.68	2481.3	2327.43	2415.77	2366.51	2537.6	2472.7	2352.12	2333.13	2226.63
EPB41L2	3690.87	2785.88	4033.67	2592.47	4303.04	2904.83	3761.04	2951.88	3584.18	2647.85
RIMS1	57.2362	60.3913	82.2777	71.783	93.4727	82.5235	54.0708	92.8819	62.5526	81.4899
MOXD1	11563.5	5371.33	9931.95	5387.41	10373.3	5820.66	11516	6770.65	11612	5737.58
STX7	1505.49	1394.25	1313.36	1632.6	1382.3	1636.72	1438.07	1694.87	1360.72	1518.47
RABL2B	424.936	266.947	416.531	288.973	394.785	247.571	435.686	219.378	437.056	226.106
KEAP1	1580.93	1539.54	1760.74	1446.7	1808.97	1515.68	1872.72	1380.84	1590.62	1386.48
DDX43	13.8754	8.75237	8.22777	6.44206	9.89711	2.75078	13.5177	7.96131	6.49897	12.6252
PTPRH	10.4066	14.879	11.3132	9.20295	10.9968	6.87696	4.15929	7.96131	11.3732	10.3297
DCT	0.867216	5.25142	6.17083	5.52177	4.39872	4.12618	3.11947	7.96131	2.43712	5.73873
SLC35C2	1057.14	1054.66	1151.89	871.519	1124.97	896.756	1078.3	937.665	1064.21	871.139
CRYBG3	1209.77	701.065	961.621	715.989	1021.6	756.466	997.19	805.861	1151.13	857.366
SCTR	0	0.875237	0	0	0	0	0	0	0	0
RFX3	145.692	98.9018	143.986	87.428	166.052	94.902	126.858	71.6518	138.103	103.297
RIF1	1741.37	1502.78	1237.25	1766.05	1422.98	1745.37	1322.65	1815.18	1675.11	1871.97
RAB21	838.597	1063.41	847.461	1281.05	872.046	1237.85	790.265	1291.5	899.296	1146.6
SLC4A4	62.4395	227.562	52.4521	395.727	62.6817	273.703	53.0309	356.49	63.365	292.675
SMARCA2	3063.87	3715.38	3494.75	3486.08	3612.45	3606.28	3142.34	3211.94	2968.41	3851.83
RDH8	0.867216	2.62571	4.11389	5.52177	0	0	3.11947	3.53836	3.24949	3.44324
SESN1	566.292	253.819	533.777	272.407	517.949	264.075	512.632	268.915	551.6	268.572
MID2	228.078	199.554	225.235	160.131	212.238	173.299	200.686	155.688	183.596	213.481
PIH1D3	0.867216	1.75047	1.02847	0	0	0	1.03982	2.65377	0	1.14775
COL5A3	3177.48	5219.04	3305.51	4225.99	2874.56	4398.5	3547.87	2621.92	2822.18	2784.43
SRCAP	137.02	143.539	168.669	132.522	138.56	115.533	137.257	107.92	142.165	88.3764
PUM3	938.327	1457.27	693.19	1466.95	740.084	1508.8	897.367	1746.18	884.673	1661.94
CHRNA3	0	0.875237	0	0	0	0	0	0	0	0
KCNN2	0	0	0	0.920295	2.19936	1.37539	0	0.88459	0	0
CNOT4	523.798	441.119	484.41	461.988	434.373	423.621	466.88	470.602	473.613	501.565
PSEN1	1814.22	1532.54	1581.79	1409.89	1605.53	1572.07	1584.69	1395	1707.61	1420.91
CPOX	539.408	404.359	487.496	531.93	503.653	533.652	497.035	559.061	488.235	483.201
CLDND1	1086.62	1115.93	1026.41	1371.24	1018.3	1368.51	937.92	1440.11	1094.26	1442.72
MOK	153.497	136.537	189.239	110.435	160.553	133.413	180.929	130.035	175.472	126.252
HSP90AA1	18800.4	18436.9	15429.1	19398	15295.4	19530.6	18429.8	22428.8	18378.3	19658.6
RBL1	205.53	456.874	156.328	530.09	147.357	559.784	248.518	631.597	227.464	503.86
DLGAP4	2224.41	2977.56	2322.29	2778.37	2268.64	2796.17	2379.11	2738.69	2394.87	2678.84
IGSF9B	15.6099	14.0038	13.3701	3.68118	23.0933	4.12618	18.7168	8.8459	12.1856	3.44324
CROCCP3	89.3232	70.8942	135.758	65.3409	130.862	77.0219	127.898	67.2288	123.481	92.9674
NDC80	123.145	1221.83	156.328	1091.47	185.846	1235.1	133.097	1183.58	126.73	1007.72
AP4E1	581.034	696.689	467.955	712.308	510.251	771.595	433.606	705.018	495.547	796.535
RSBN1	343.417	261.696	269.46	337.748	259.524	398.864	284.911	350.297	335.51	342.028
MAGI3	305.26	343.968	316.769	318.422	288.116	292.958	294.27	350.297	303.015	300.709
CXCL2	14.7427	4.37618	20.5694	3.68118	9.89711	2.75078	9.3584	6.19213	17.0598	5.73873
AFP	0.867216	6.12666	6.17083	2.76088	3.29904	1.37539	1.03982	4.42295	4.06186	4.59098
COL4A4	1.73443	23.6314	6.17083	21.1668	1.09968	23.3817	2.07964	25.6531	1.62474	26.3982
TCF7	80.6511	194.303	57.5944	276.088	62.6817	224.189	112.301	375.066	116.169	208.89
OSTM1	986.024	1046.78	865.973	1339.95	911.634	1250.23	847.455	1282.65	935.852	1148.89
CDH7	0	0	1.02847	1.84059	1.09968	1.37539	0	0	0	0
IMPG2	13.0082	6.12666	9.25625	9.20295	8.79743	12.3785	20.7964	5.30754	10.5608	5.73873
PCNP	2614.66	2322	2482.73	3325.03	2685.42	3178.53	2484.14	3414.52	2479.36	2854.44
EXD2	527.267	422.739	565.659	389.285	541.042	437.375	576.062	398.95	530.479	426.961
ARG2	117.074	230.187	115.189	217.19	87.9743	214.561	83.1858	157.457	87.7362	142.32
MEF2C	168.24	116.407	168.669	110.435	178.148	112.782	147.655	103.497	151.914	98.7061
PTPRC	8.67216	15.7543	16.4555	22.0871	15.3955	23.3817	9.3584	14.1534	4.87423	17.2162
PKP1	1.73443	8.75237	0	0.920295	1.09968	6.87696	1.03982	11.4997	3.24949	3.44324
UBA5	1059.74	1126.43	934.881	1336.27	880.843	1236.48	963.915	1387.92	1095.89	1268.26
STK17B	781.361	958.384	602.684	1248.84	725.788	1155.33	751.792	1340.15	831.869	1023.79
CDC14B	1823.75	607.414	1698.01	575.184	1851.86	592.794	1803.05	550.215	2013.87	765.546
ZNF510	422.334	225.811	409.332	239.277	380.489	226.94	382.655	231.762	436.244	276.607
ZNF506	224.609	202.18	196.438	156.45	250.727	202.183	197.566	176.033	221.777	191.674
JMJD4	364.231	444.62	446.357	452.785	382.688	449.753	412.809	439.641	368.817	453.36
DUSP12	415.396	522.516	415.503	606.474	422.277	544.655	439.845	603.29	363.943	611.748
AACS	974.75	886.615	907.112	851.273	873.145	899.506	1127.17	1142.01	907.419	915.901
KIAA0141	1514.16	1275.22	1615.73	1148.53	1476.87	1195.22	1554.53	1119.01	1450.9	1187.92
SLC13A1	0	0	0	0	1.09968	0	0	0.88459	0	0
CADPS2	248.024	158.418	166.612	155.53	202.341	182.927	231.88	236.185	242.899	203.151
PCDHB4	13.0082	10.5028	12.3417	15.645	13.1961	6.87696	9.3584	8.8459	9.74846	10.3297
PCDHA6	3.46886	5.25142	4.11389	5.52177	1.09968	2.75078	2.07964	2.65377	4.06186	3.44324
PCDHGA2	132.684	120.783	151.185	106.754	159.453	118.284	154.934	111.458	134.041	117.07
HSPB11	334.745	484.881	290.029	538.372	296.913	488.264	332.743	604.175	344.446	557.804
PHLPP1	305.26	203.93	278.716	208.907	273.82	200.807	307.787	270.684	337.947	226.106
ATP8B1	3633.63	1611.31	2933.2	1894.89	2726.1	1913.17	3509.4	2428.2	3657.3	2133.66
SMARCD3	548.947	568.029	654.108	635.924	641.113	470.384	620.774	544.907	557.287	488.94
WDR70	741.469	869.985	760.041	789.613	730.187	812.857	803.783	808.515	818.058	890.651
FYB1	11.2738	4.37618	15.4271	4.60147	25.2926	1.37539	13.5177	2.65377	16.2474	1.14775
MPP4	23.4148	145.289	27.7687	164.733	21.9936	163.672	32.2345	163.649	22.7464	153.798
STRADB	561.088	362.348	429.901	475.792	433.274	426.371	510.553	452.025	541.852	405.154
BZW1	6531.87	5549	4411.12	7285.97	4505.39	7271.7	5370.68	8371.76	6383.62	7207.84
PGR	50.2985	24.5066	48.3382	19.3262	61.582	31.634	44.7124	22.1147	52.8042	16.0684
C1QTNF3	15.6099	17.5047	23.6549	12.8841	26.3923	9.62774	14.5575	11.4997	17.8722	11.4775
ME2	565.425	706.316	526.578	780.41	499.254	800.478	546.947	832.399	510.982	746.035
C5orf22	410.193	424.49	341.453	494.198	338.701	452.504	354.579	532.523	384.252	459.098
CCNT2	796.971	715.069	645.88	849.432	716.991	783.973	684.203	883.705	793.687	804.57
FAM135A	287.916	203.93	233.463	222.711	223.235	195.306	197.566	222.917	271.332	250.209
COL19A1	1.73443	0	2.05694	0	2.19936	0	4.15929	0	0.812372	1.14775
EPB41L3	1038.06	774.585	958.536	807.099	962.219	786.724	1144.84	893.436	1080.45	802.274
COBLL1	97.1281	108.529	104.904	102.153	115.466	121.034	107.102	160.111	85.299	121.661
DLG3	270.571	203.93	292.086	195.103	290.315	214.561	263.075	207.879	236.4	189.378
KCNK2	9852.44	3599.85	7684.74	3695.9	7824.22	3848.35	9390.64	4261.07	9720.84	4765.44
SERTAD4	192.522	206.556	240.662	199.704	260.624	255.823	141.416	193.725	134.041	232.992
TRAF5	783.963	843.728	615.026	852.193	575.132	826.611	645.73	855.398	710.013	913.606
MRPL22	393.716	495.384	382.592	524.568	382.688	422.245	395.132	480.332	354.194	464.837
GEMIN5	587.972	712.443	555.375	709.547	487.158	684.945	606.216	836.822	601.155	826.377
OPRK1	0.867216	0.875237	2.05694	0	0	0	0	1.76918	0	1.14775
NFE2L1	7185.75	11479.6	8658.7	9608.8	8255.29	10443.4	7584.46	8787.51	6919.78	9237.06
SEMA5B	0.867216	0	0	0	0	0	0	0	0	0
GSK3B	2068.31	2104.07	1922.21	2082.63	1909.04	2288.65	1809.29	2132.75	1965.94	2108.41
ITGB5	10561	11669.5	11379	10427.9	10895.6	11056.8	11196.8	9721.64	10547	10671.7
ERC1	1780.39	2190.72	1831.71	2032.01	1628.62	2177.25	1812.41	2084.09	1788.84	2101.52
XPO1	3473.2	4384.06	2354.17	5212.55	2597.44	5463.06	2562.12	5286.31	3390.84	4760.85
LINC01587	0	0	0	0	0	0	0	0.88459	0.812372	0
RNF13	1127.38	885.74	950.308	990.237	1039.2	911.885	858.893	903.166	1089.39	1019.2
TRPM3	6.07051	2.62571	8.22777	3.68118	7.69775	5.50157	2.07964	2.65377	6.49897	8.03422
PALB2	431.873	412.237	356.88	402.169	393.685	402.99	408.65	411.334	419.996	472.871
DOPEY1	648.677	363.223	557.432	310.139	572.933	309.463	512.632	290.145	643.398	392.529
LYRM2	1123.91	1013.52	959.564	1080.43	1002.91	1079.68	998.229	1111.93	1102.39	1094.95
BCKDHB	582.769	386.855	580.058	429.778	626.817	411.242	507.433	365.336	557.287	424.666
KAT6A	1485.54	1649.82	1531.39	1651.93	1526.35	1735.74	1535.82	1725.83	1441.96	1678
ZCCHC6	1375.4	1071.29	1127.21	1050.06	1190.95	1042.55	1286.26	1088.93	1443.58	1089.21
ULK2	982.555	965.386	1071.67	883.483	1097.48	918.762	1020.07	776.67	1031.71	900.98
GRHL2	0	0	3.08542	0	5.4984	0	2.07964	0	1.62474	0
TNPO1	4424.53	4497.84	3556.46	5694.78	3823.58	5833.04	3507.32	6053.25	4305.57	5513.77
PLOD1	8962.67	13025.3	9759.17	12052.2	9750.85	12624.7	9994.77	11118.4	9345.52	10627
P2RX5	1.73443	5.25142	7.1993	11.9638	4.39872	5.50157	4.15929	7.07672	0.812372	4.59098
ITGAE	433.608	662.554	369.221	615.677	394.785	574.914	424.247	605.059	391.563	620.93
DIS3	1668.52	1760.1	1271.19	2015.45	1223.94	1925.55	1392.32	2071.71	1519.14	2048.73
PIBF1	535.939	413.987	408.303	432.539	434.373	429.122	367.057	478.563	500.421	457.951
TDRD3	421.467	327.339	442.243	342.35	471.762	303.962	435.686	348.528	423.246	356.949
NUFIP1	217.671	237.189	181.011	283.451	166.052	239.318	191.327	327.298	215.279	293.823
PDS5B	860.278	792.965	712.731	884.403	729.087	931.14	722.676	802.323	873.3	869.991
OXCT1	632.2	1296.23	557.432	1336.27	621.319	1493.68	670.685	1663.91	629.588	1369.26
RRAGB	428.405	261.696	419.616	241.117	391.486	233.817	423.208	221.147	418.371	238.731
EPYC	0	1.75047	4.11389	0	1.09968	2.75078	2.07964	2.65377	0	3.44324
CYLD	1395.35	1564.92	1344.21	1619.72	1229.44	1584.45	1456.79	1500.26	1403.78	1493.22
SLC27A5	47.6969	42.8866	48.3382	48.7756	46.1865	39.8864	39.5132	28.3069	44.6804	42.4666
ZNF324	316.534	316.836	314.712	316.581	292.515	331.469	366.017	375.066	304.639	305.3
ZNF671	206.397	119.032	236.549	108.595	217.736	92.1513	192.367	114.997	198.219	126.252
ZNF416	191.655	174.172	157.356	153.689	163.852	159.545	178.849	162.764	158.412	167.571
ZNF586	104.066	127.785	82.2777	131.602	101.17	144.416	87.3451	141.534	108.045	140.025
ZNF446	259.297	140.038	375.392	111.356	345.299	115.533	324.425	124.727	319.262	140.025
ZNF264	408.459	440.244	376.421	508.923	368.392	492.39	409.69	548.446	428.932	483.201
RPS5	8095.46	9159.35	9310.76	8201.67	8944.79	8583.82	8492.23	7734.85	7447.01	7769.09
FAT1	11693.5	7662.7	13441.1	6548.82	12445.1	7744.83	12577.7	7230.64	11668.9	7174.56
YTHDC1	1454.32	1644.57	1392.55	1588.43	1536.25	1497.8	1453.67	1566.61	1487.45	1601.11
CHMP2B	954.804	1122.05	842.318	1262.64	919.332	1174.58	805.862	1228.69	921.23	1136.27
SMAP2	640.872	547.023	587.257	590.829	668.605	559.784	749.712	652.827	621.464	554.361
PPIE	696.374	729.072	792.952	786.852	754.38	686.321	751.792	765.17	705.139	727.671
ZMPSTE24	1708.41	1548.29	1257.82	1854.39	1241.54	1991.57	1363.21	2075.25	1635.3	1823.77
STARD7	2633.73	3229.62	2416.91	3228.39	2375.31	3295.44	2373.91	3172.14	2458.24	3181.55
NOA1	663.42	443.745	779.582	419.654	841.255	394.737	730.995	334.375	713.262	343.176
REST	1159.47	1564.05	1024.36	1803.78	971.017	2009.45	994.07	1879.75	1111.32	1929.36
HAL	2.60165	0.875237	6.17083	1.84059	3.29904	1.37539	3.11947	0.88459	6.49897	1.14775
SSH1	3093.36	3746.89	2888.98	3706.95	2696.41	3735.56	3071.64	3575.51	3064.27	4074.5
GSTP1	3341.38	4985.35	4025.44	4777.25	4168.88	4481.03	3888.94	4596.33	3338.85	4335.04
APLP2	77111.9	48081.1	70846.3	47758.7	72030.1	48624.2	84129.9	51890	76470.2	49031.7
FAM234B	136.153	91.0246	125.474	106.754	157.254	86.6497	133.097	114.997	139.728	105.593
SLCO1A2	0.867216	0	0	0.920295	0	0	2.07964	0	0	0
WBP11	890.63	1399.5	855.689	1379.52	912.734	1427.66	844.336	1439.23	842.43	1316.46
EIF3I	3889.46	5013.36	4030.58	4725.71	3811.49	4826.25	4087.54	4998.82	3606.93	4518.67
NKAIN1	2.60165	2.62571	2.05694	9.20295	3.29904	1.37539	4.15929	4.42295	6.49897	3.44324
COL16A1	14633.4	18093.8	20359.6	15276	20816.9	16331.4	16281.5	14588.7	14844.5	15732.1
TXLNA	3572.93	3963.95	3746.72	3754.8	3507.98	3837.34	3680.97	3671.05	3332.35	3749.69
NCOA1	1142.12	906.745	1204.34	830.106	1195.35	805.98	1287.3	792.592	1139.76	934.265
AGBL5	489.11	346.594	598.571	269.646	612.521	347.974	504.314	286.607	479.299	313.335
EFR3B	37.2903	117.282	29.8257	101.232	24.1929	107.281	37.4336	127.381	30.8701	74.6035
KIF3C	538.541	952.258	605.77	848.512	587.229	899.506	637.411	722.71	572.722	828.672
RAB10	2664.95	3040.57	2180.36	3633.32	2203.76	3532.01	2464.38	3577.28	2739.32	3268.78
GCKR	9.53937	18.38	10.2847	14.7247	9.89711	22.0063	13.5177	6.19213	6.49897	10.3297
HADHA	4171.31	3437.06	3960.64	3221.03	4008.33	3327.07	4481.63	3343.75	4183.71	3214.84
MAPRE3	247.156	325.588	314.712	326.705	352.997	299.835	299.469	254.762	298.953	237.583
CAD	1421.37	1466.9	1467.63	1379.52	1351.51	1408.4	1595.09	1580.76	1454.96	1440.42
CD59	26677.3	23100.1	18478.6	24931.7	18579.1	24829.9	25968.5	28846.5	26908.2	26591
CD82	550.682	808.719	573.887	849.432	607.023	757.841	571.902	919.973	578.409	725.375
BCORL1	238.484	234.563	232.435	208.907	260.624	210.435	258.916	251.223	228.276	212.333
ATRX	2881.76	2448.91	2447.76	2584.19	2542.46	2493.59	2357.28	2358.32	2755.57	2483.72
AK6	490.844	598.662	346.595	750.04	395.884	634.056	385.774	773.131	479.299	661.101
FCN1	13.8754	7.0019	9.25625	1.84059	10.9968	5.50157	9.3584	6.19213	4.06186	9.18197
MYNN	581.034	612.666	460.755	654.33	500.354	620.302	499.115	697.057	541.852	620.93
MECOM	5.20329	12.2533	6.17083	11.9638	5.4984	13.7539	1.03982	15.9226	4.06186	12.6252
SCAMP1	733.664	666.931	543.033	986.556	605.923	1112.69	547.986	986.317	698.64	822.934
PREP	769.22	982.891	613.998	1012.32	545.441	1004.04	764.269	1059.74	777.44	1007.72
HACE1	339.081	415.738	304.428	415.973	351.897	400.239	330.663	396.296	309.514	384.495
SEH1L	1105.7	1157.94	912.254	1371.24	912.734	1357.51	1066.86	1601.99	999.217	1400.25
WDR47	496.915	632.796	472.069	626.721	461.865	607.923	502.234	705.903	494.734	534.849
WDFY1	1623.43	1466.02	1614.7	1582.91	1565.94	1584.45	1360.09	1506.46	1617.43	1505.84
OVGP1	58.9707	21.0057	44.2243	22.0871	45.0868	37.1356	43.6725	16.8072	61.7403	14.9207
SLC25A24	1389.28	1669.95	1050.07	2263.93	1128.27	2133.23	1313.3	2358.32	1349.35	2145.14
MAP3K4	890.63	2025.3	1060.35	1891.21	1062.29	1893.91	957.676	1819.6	919.605	1919.03
PILRA	17.3443	21.0057	29.8257	5.52177	17.5949	4.12618	20.7964	11.4997	15.4351	12.6252
IGSF9	1.73443	3.50095	6.17083	2.76088	2.19936	2.75078	3.11947	3.53836	1.62474	2.29549
ABCB1	2.60165	9.62761	8.22777	8.28265	1.09968	6.87696	5.19911	4.42295	0.812372	6.88647
ZNF213	270.571	343.968	329.111	333.147	315.608	308.088	320.265	287.492	284.33	314.482
AKR1B1	3792.33	2044.55	3427.9	1986	2862.46	2025.95	4721.83	1853.22	4163.41	1816.88
CPNE3	2812.38	1898.39	2189.62	2114.84	2265.34	2372.55	2553.8	2478.62	2901.79	2222.04
RRN3	697.241	882.239	572.859	1068.46	589.428	1118.19	602.057	1164.12	631.213	1022.64
CTTN	9661.65	9210.12	10050.2	8710.59	9759.65	8876.78	10524	9349.23	9927.18	9169.34
WNT11	43.3608	15.7543	55.5375	18.4059	52.7846	2.75078	42.6327	8.8459	34.932	20.6594
MTIF2	659.084	650.301	706.56	646.967	729.087	689.071	644.69	635.135	695.39	670.283
DDHD2	1043.26	900.619	964.707	941.462	946.824	900.882	906.725	942.088	1018.71	943.447
TTC39A	4.33608	1.75047	5.14236	0.920295	6.59807	2.75078	4.15929	0	3.24949	2.29549
EPS15	1681.53	1576.3	1503.63	1569.1	1508.76	1534.94	1608.61	1430.38	1645.87	1490.92
ORC1	63.3067	146.165	42.1673	163.812	40.6881	178.801	63.4292	198.148	56.866	138.877
MGST2	150.028	124.284	140.901	113.196	148.457	108.656	96.7035	103.497	113.732	88.3764
CHERP	574.964	812.22	769.297	803.417	732.386	794.977	699.8	825.322	718.949	790.797
ATG16L1	602.715	692.312	603.713	669.054	581.73	709.702	624.933	715.633	607.654	682.909
USP40	1222.77	1562.3	1255.76	1319.7	1245.94	1435.91	1158.36	1328.65	1310.36	1463.38
POMGNT1	1802.94	1481.78	1904.73	1428.3	1918.94	1431.78	2072.37	1423.3	1961.07	1330.24
RAD54L	78.9166	344.843	52.4521	349.712	38.4888	303.962	75.907	404.257	73.1135	294.971
MAST2	3024.85	3041.45	3465.95	2632.96	3148.38	2680.64	3648.74	2969.57	3140.63	2862.48
DNAJA1	4852.94	6282.45	4367.92	6854.36	4242.56	6680.28	4913.16	7749.01	4570.4	6940.42
B4GALT1	2887.83	10910.7	3174.89	11141.1	2990.03	11150.3	2737.85	9351.88	2652.39	10313.6
CHMP5	1304.29	1696.21	1410.03	1853.47	1535.15	1781.13	1377.76	1844.37	1269.74	1834.1
NFX1	1427.44	1352.24	1400.78	1325.22	1314.12	1225.47	1441.19	1395.88	1474.45	1381.89
AQP6	0	0	0	0	0	1.37539	0	0	0	0
DIMT1	987.759	1099.3	747.699	1239.64	749.981	1122.32	832.898	1367.58	887.922	1198.25
IPO11	563.69	499.76	441.214	625.8	455.267	603.797	418.009	641.327	492.297	538.293
EIF2AK1	2111.67	2496.18	2121.74	2523.45	2094.89	2665.51	2164.91	2579.46	2021.99	2618.01
NME8	0	0	0	0	1.09968	0	0	0	0	0
EPDR1	880.224	1101.05	944.137	1093.31	971.017	1002.66	897.367	965.087	850.553	1022.64
SNX10	0.867216	0	1.02847	1.84059	0	1.37539	1.03982	0	0.812372	0
SEPHS1	626.997	949.632	644.852	1028.89	655.409	1085.18	627.013	977.472	571.91	912.458
MRPL28	592.308	848.105	674.678	735.316	727.988	774.346	729.955	781.093	646.648	729.966
ITPKC	774.424	799.091	894.77	675.496	852.251	793.601	826.659	801.438	782.314	720.784
FAT2	0.867216	0.875237	1.02847	4.60147	1.09968	0	0	0.88459	0.812372	1.14775
RBM22	964.344	1027.53	867.002	1100.67	924.83	1028.79	949.358	1135.81	916.355	1065.11
TMED2	4839.93	7009.77	4146.8	8378.36	4304.14	8579.69	4055.31	9320.92	4457.48	8289.02
ERO1B	248.024	189.926	197.467	218.11	274.92	174.675	190.287	225.57	232.338	221.515
ZFAND6	958.273	1031.9	826.891	1330.75	809.364	1274.99	765.309	1295.92	936.665	1214.31
HSD17B2	0.867216	0	1.02847	0	0	0	1.03982	0	0.812372	0
TXLNG	597.512	504.136	472.069	556.778	487.158	566.661	552.146	607.713	597.906	566.986
PPEF1	0	0	2.05694	0	1.09968	0	1.03982	0	0	0
LAT2	11.2738	11.3781	18.5125	24.848	15.3955	24.7571	14.5575	31.8452	10.5608	20.6594
HUWE1	4223.34	5100.01	5219.49	4191.94	4694.53	5010.55	4682.32	4404.37	3982.25	4158.28
ZW10	552.416	701.94	383.62	680.098	414.579	717.955	494.955	788.169	538.602	744.887
ALG9	137.887	140.038	130.616	178.537	119.865	154.044	127.898	133.573	126.73	183.639
NOX4	36.4231	615.292	42.1673	571.503	30.791	550.157	30.1548	459.987	27.6206	565.839
ACOX3	335.612	615.292	344.538	621.199	304.611	610.674	431.526	545.792	399.687	577.316
MTMR2	1000.77	1930.77	842.318	2132.32	891.84	2052.08	989.911	2225.63	935.04	2093.49
PPP1R15A	2472.43	2075.19	3155.35	1928.02	3518.97	1744	3184.98	1547.15	2830.3	1557.49
HSD17B14	144.825	81.397	177.926	68.1018	249.627	70.145	189.248	73.4209	162.474	71.1602
TRIP6	2809.78	2690.48	3358.99	2340.31	3517.87	2419.31	3189.13	2221.2	2951.35	2251.88
ACHE	5.20329	5.25142	3.08542	1.84059	0	2.75078	6.23893	1.76918	5.6866	1.14775
FTL	87256.6	54709.3	116571	42558.1	114377	43319.3	97885.8	40772.5	90022.2	45034.1
SRRT	2411.73	2949.55	2772.76	3031.45	2666.72	2789.29	2813.76	3173.02	2537.04	2876.25
BAX	2754.28	2092.69	3173.86	1801.02	3304.54	1724.74	3051.88	1939.02	2966.78	1876.56
NLK	272.306	298.456	195.41	353.393	184.746	368.605	214.203	384.796	237.213	347.767
PIGS	880.224	1192.07	936.938	1102.51	905.036	1114.07	917.123	1010.2	810.747	1041.01
ADAMTS2	3082.95	4860.19	4114.92	4277.53	4169.98	4296.72	3306.63	3962.96	3003.34	4026.29
ATXN7L3	1999.8	2469.04	1956.15	2338.47	1938.73	2324.41	2289.69	2130.98	1942.38	2270.24
PGS1	723.258	694.938	731.243	678.257	741.184	684.945	795.464	617.444	778.252	700.125
PSMC5	2031.89	2854.15	2083.68	2723.15	2073.99	2574.73	2289.69	2949.22	1960.25	2729.34
UIMC1	755.345	823.598	757.984	762.924	725.788	716.579	821.46	861.59	736.821	790.797
CETP	0	3.50095	1.02847	0	0	0	0	0	0	0
MMP2	74417.5	112961	87987.8	103262	80888	102159	82518.2	86780.9	78770.8	97955.5
MT3	0	0	1.02847	0	0	0	0	0	1.62474	0
LPCAT2	617.458	683.56	623.254	713.228	656.508	700.074	569.823	657.25	654.772	585.35
GNAO1	32.9542	27.1323	30.8542	16.5653	34.0901	23.3817	37.4336	17.6918	43.0557	16.0684
OGFOD1	1258.33	1529.91	1051.1	1509.28	961.12	1595.45	1218.67	1766.53	1121.07	1722.77
SH3BP2	949.601	1553.55	1025.39	1472.47	939.126	1649.09	1032.54	1463.11	1013.03	1485.18
NOP14	1200.23	1330.36	1234.17	1356.51	1052.39	1341.01	1291.46	1424.19	1219.37	1262.52
ADD1	5977.72	5276.8	6339.5	4814.98	6262.67	5049.06	6532.16	4817.48	5992.87	4910.06
L2HGDH	56.369	73.5199	56.5659	83.7468	42.8875	67.3942	62.3893	80.4977	61.7403	64.2738
TXNDC16	159.568	136.537	137.815	141.725	149.556	151.293	112.301	118.535	142.977	129.695
C14orf166	1982.45	2580.2	1802.91	2330.19	1867.26	2532.1	1917.43	2489.24	1996.81	2387.31
NID2	995.564	3797.65	1244.45	2960.59	1281.13	3417.85	1014.87	2010.67	1007.34	2491.76
GMCL1	351.222	305.458	274.602	401.249	280.418	448.378	245.398	424.603	284.33	342.028
SF3B2	3774.12	5155.15	4142.68	4804.86	4086.41	4994.05	4317.34	5165.12	3814.9	4907.76
KLHL42	1131.72	1453.77	1104.58	1666.65	1118.37	1574.82	1012.79	1706.37	1110.51	1539.13
GNAS	16555.1	19484.5	17049	19117.3	15984.9	18604.9	18152.2	19146.1	16639.8	18770.2
DNM1L	1848.9	2221.35	1205.37	2436.94	1210.75	2375.3	1507.74	2449.43	1666.17	2418.3
PTHLH	38.1575	399.108	67.8791	317.502	54.984	336.971	42.6327	229.109	34.932	200.855
PHACTR3	235.883	281.826	319.855	315.661	290.315	317.716	252.677	268.915	207.155	382.199
ERGIC2	1064.07	1056.41	878.315	1281.97	910.534	1312.12	874.491	1380.84	1015.46	1189.06
TFAP2C	1523.7	557.526	1236.22	613.837	1222.84	519.898	1600.29	570.56	1558.94	544.031
AURKA	202.928	1221.83	198.495	1200.98	254.026	1456.54	197.566	1357.85	223.402	1145.45
CASS4	102.331	12.2533	101.819	13.8044	87.9743	22.0063	90.4645	30.9606	88.5485	17.2162
PIR	176.912	137.412	254.033	105.834	245.228	127.911	184.049	114.112	130.792	127.4
AAMDC	220.273	287.953	270.488	248.48	269.421	262.7	291.15	198.148	241.274	230.697
RFX2	238.484	212.683	250.947	214.429	277.119	218.687	282.832	176.918	242.087	182.492
METTL2A	205.53	212.683	178.954	228.233	179.248	226.94	180.929	215.84	193.344	221.515
SULT2B1	6.07051	4.37618	3.08542	1.84059	3.29904	0	1.03982	0	0.812372	1.14775
ALG6	176.912	147.915	99.7618	221.791	123.164	203.558	89.4247	196.379	134.854	154.946
CNOT3	1423.97	1318.98	1594.13	1362.04	1411.99	1261.23	1680.35	1211	1534.57	1166.11
GP6	2.60165	1.75047	3.08542	2.76088	3.29904	2.75078	2.07964	0	2.43712	8.03422
PTPN4	368.567	273.074	337.339	341.429	345.299	298.46	291.15	260.069	359.068	239.879
DDX18	1705.81	2076.06	1274.28	2253.8	1264.63	2257.02	1489.03	2596.27	1627.18	2491.76
KHSRP	2693.57	3509.7	3081.3	3547.74	2768.99	3515.5	2941.66	3603.82	2797.81	3346.83
GNA11	2078.72	2538.19	2470.39	2542.77	2362.11	2529.35	2515.33	2526.39	2171.47	2313.86
ASAP3	1030.25	779.836	1177.6	612.916	1168.96	700.074	1133.41	531.638	1035.77	673.727
EDEM2	531.603	526.017	473.097	464.749	454.167	495.141	598.938	537.83	558.912	478.61
DNMT3B	51.1657	124.284	52.4521	102.153	60.4824	93.5266	40.5531	135.342	41.431	128.548
REM1	0.867216	0	1.02847	0	3.29904	0	2.07964	0.88459	0	2.29549
TPX2	396.318	3492.2	442.243	3282.69	613.621	3548.51	448.163	3624.16	421.621	2814.27
FER1L4	89.3232	35.8847	98.7333	47.8553	81.3763	39.8864	81.1061	22.9993	104.796	40.1711
PDRG1	303.525	389.48	332.196	358.915	376.09	390.611	326.504	395.412	303.827	339.733
EPB41L1	1266.13	857.732	1717.55	729.794	1691.31	807.355	1466.15	743.055	1369.66	803.422
SLC15A1	0	0.875237	2.05694	0	1.09968	0	1.03982	1.76918	2.43712	1.14775
DOCK9	640.005	620.543	656.165	500.64	630.116	592.794	624.933	492.716	661.271	532.554
ANKRD10	1324.24	1241.96	1325.7	1174.3	1481.27	1133.32	1333.05	815.592	1502.89	1007.72
TGDS	257.563	306.333	146.043	337.748	164.952	327.343	167.411	360.028	237.213	353.506
DOCK3	26.0165	7.87713	25.7118	9.20295	32.9904	13.7539	14.5575	3.53836	12.9979	4.59098
C3orf18	610.52	368.475	694.218	336.828	856.65	365.854	685.243	281.3	662.083	338.585
COQ9	444.882	486.632	517.321	415.973	492.656	365.854	460.641	360.028	432.182	439.587
TMEM40	0	0.875237	0	1.84059	0	0	0	0.88459	0	0
KIF9	54.6346	52.5142	53.4805	51.5365	62.6817	35.7602	36.3938	40.6911	47.1176	34.4324
ARHGAP28	255.829	165.42	265.346	154.61	300.212	189.804	228.761	142.419	284.33	202.003
CRLS1	655.615	573.28	421.673	779.49	450.868	709.702	479.358	780.208	601.967	718.489
PPP1R13B	150.028	100.652	119.303	90.1889	105.569	111.407	148.695	113.227	125.918	126.252
ATRN	2756.01	2503.18	2627.75	2607.2	2566.65	2650.38	2812.72	2446.77	2664.58	2504.38
SMOX	347.753	832.35	405.218	915.693	428.875	818.358	451.283	759.862	377.753	872.287
SIGLEC1	0	0	1.02847	0	0	0	0	0	0.812372	0
FKBP1A	3204.36	4849.69	2299.66	5888.05	2172.97	5672.12	2865.75	6498.2	3133.32	5454.09
NSFL1C	1169.01	1414.38	1345.24	1323.38	1431.78	1357.51	1453.67	1373.77	1215.31	1299.25
SLC4A11	159.568	105.904	193.353	121.479	167.151	107.281	177.81	83.1514	173.848	104.445
C20orf194	1411.83	1087.04	1251.65	1090.55	1105.18	1169.08	1395.44	1157.93	1365.6	1184.47
ZNF343	362.496	454.248	349.68	430.698	294.714	404.365	383.694	428.141	361.505	443.03
EBF4	228.945	119.032	284.887	119.638	240.83	116.908	248.518	103.497	230.714	125.104
CPXM1	164.771	83.1475	115.189	99.3918	119.865	99.0282	180.929	109.689	194.969	138.877
MAVS	2874.82	2518.93	3042.22	2262.08	2840.47	2420.69	2891.75	2267.2	2837.61	2480.28
LZTS3	289.65	318.586	383.62	275.168	422.277	291.583	354.579	240.608	333.885	265.129
XRN2	3327.51	3743.39	3073.07	3640.69	3058.21	3848.35	3182.9	3725.89	3211.31	3875.94
KIZ	556.752	502.386	700.389	419.654	727.988	510.27	554.225	408.68	562.161	514.19
DYNLL1	3514.82	4050.6	3403.21	4249	3573.96	3885.48	3857.74	4992.62	3367.28	4397.01
TESC	0	1.75047	0	0	0	0	0	0.88459	0	0
SNX5	1907.01	2292.25	1479.97	2308.1	1557.15	2310.66	1596.13	2390.16	1816.46	2344.84
RPL6	12555.5	11122.5	12949.5	9594.99	12606.7	9768.03	12728.5	9851.67	11426.8	9975.06
SIRPG	0	0.875237	0	0	0	1.37539	0	0.88459	0	0
MAPKAPK5	623.528	736.949	583.144	768.446	561.936	715.204	644.69	809.4	585.72	749.478
P2RX7	53.7674	12.2533	89.477	16.5653	67.0804	15.1293	59.2699	25.6531	73.9258	14.9207
ESF1	715.453	729.072	694.218	717.83	752.181	741.336	776.747	862.475	723.823	718.489
RBBP9	592.308	496.259	387.734	612.916	445.37	594.169	412.809	595.329	563.786	529.111
ANAPC5	3443.71	3845.79	2946.57	3592.83	2861.37	3642.04	3288.96	3749.78	3397.34	3867.9
SLC23A2	868.95	723.821	942.08	715.069	917.132	678.068	832.898	684.672	890.359	661.101
SLC8B1	710.25	337.841	803.236	266.886	852.251	314.965	750.752	261.839	751.444	307.596
TMEM230	2294.65	2093.57	1875.93	2332.03	1884.85	2430.32	2064.05	2468.01	2306.32	2497.49
DZANK1	60.7051	35.0095	51.4236	34.9712	54.984	41.2618	70.7079	37.1528	60.9279	30.9891
KDM2B	598.379	648.551	589.314	731.634	599.325	702.825	671.725	744.824	652.335	673.727
CFAP61	0	0	0	0	3.29904	1.37539	1.03982	0	0.812372	0
TASP1	147.427	108.529	160.442	106.754	169.351	140.29	161.172	116.766	129.979	117.07
OAS1	150.896	10.5028	132.673	34.0509	101.17	26.1324	160.133	18.5764	121.856	14.9207
GCN1	2290.32	3198.12	2532.1	2904.45	2265.34	3089.13	2599.56	3166.83	2306.32	3032.34
RPLP0	20396.9	21541.3	23194.1	18882.6	22888.7	20427.3	21230.1	18604.7	18702.4	19294.8
PXN	4423.67	4057.6	4469.74	3846.83	4238.16	3790.58	4749.91	4878.51	4603.71	3788.71
SIRT4	21.6804	15.7543	25.7118	11.0435	29.6913	9.62774	27.0354	11.4997	21.934	9.18197
RPH3A	0	0.875237	0	0	0	0	1.03982	0	0	0
KIF16B	351.222	319.461	381.563	309.219	404.682	284.706	399.292	321.106	333.885	283.493
TRMT6	410.193	518.14	321.912	551.257	338.701	607.923	396.172	689.095	359.881	562.395
CHGB	5.20329	6.12666	3.08542	10.1232	2.19936	5.50157	0	7.96131	4.06186	3.44324
PEBP1	5301.29	3910.56	5279.15	3799.9	5324.65	4023.02	5493.38	4133.69	5363.28	3693.45
TBX5	169.974	163.669	150.157	189.581	137.46	169.173	140.376	176.033	156.788	182.492
BRAP	534.205	550.524	499.837	516.285	505.852	544.655	533.429	484.755	512.607	539.44
ERP29	3703.88	3416.92	4129.31	3170.42	4278.85	3292.69	3774.55	3140.29	3682.48	2941.67
NOS1	1.73443	0.875237	0	0.920295	0	1.37539	0	0	0	0
FUS	7478.87	11947	6028.9	13889.1	6219.78	12246.5	7063.51	13797.8	7401.52	13216.3
IGBP1	2029.28	1115.05	2096.03	915.693	2153.17	1031.54	2126.44	887.243	1952.13	1006.57
FXYD5	3073.41	3030.95	2742.93	3431.78	2732.7	2999.73	3390.86	3093.41	3225.93	2755.74
ZNF302	837.73	648.551	745.642	632.243	822.56	632.68	684.203	513.062	852.99	628.965
GRAMD1A	644.341	768.458	905.055	705.866	841.255	672.567	755.951	608.598	756.318	638.147
FXYD3	0	0.875237	1.02847	0	0	0	0	0.88459	0	0
HEPH	1543.64	1325.98	1599.27	1157.73	1670.41	1328.63	1647.08	1040.28	1458.21	1205.13
CDIP1	480.437	474.378	546.119	467.51	581.73	473.135	499.115	493.601	484.174	484.349
CMTM1	24.282	35.0095	38.0535	43.2539	41.7878	31.634	50.9513	30.076	25.9959	24.1027
KCNH4	0.867216	0.875237	3.08542	1.84059	0	2.75078	0	0	0.812372	2.29549
GANAB	13444.4	18211.1	13768.2	16778.8	13134.6	17693	13588.4	16763.9	13200.2	16412.8
GMIP	208.999	336.091	232.435	291.733	205.64	295.709	242.279	370.643	287.58	338.585
RBM41	304.393	254.694	320.883	254.922	281.518	222.813	264.115	253.877	287.58	267.425
BIRC5	175.178	1608.69	204.666	1546.1	251.827	1712.36	169.491	1745.3	212.029	1342.86
LAG3	26.8837	47.2628	27.7687	43.2539	28.5917	30.2586	23.9159	39.8065	12.1856	21.8072
MLF2	3498.35	4824.31	3789.92	4688.9	3781.8	4681.83	3777.67	4889.13	3432.27	4472.76
OTUB2	28.6181	16.6295	28.7972	13.8044	24.1929	24.7571	33.2743	18.5764	23.5588	27.5459
DDX24	4674.29	4174	5062.14	4298.7	5090.41	4328.36	4930.84	4396.41	4403.87	4351.1
ZBTB25	154.364	140.038	128.559	133.443	157.254	158.17	133.097	121.189	158.412	127.4
NECAP1	579.3	526.893	528.635	669.054	456.367	668.44	505.354	703.249	559.724	669.136
ARHGAP4	20.8132	17.5047	18.5125	22.0871	39.5884	9.62774	23.9159	14.1534	17.0598	17.2162
ANKRD24	10.4066	16.6295	24.6833	15.645	21.9936	6.87696	22.8761	16.8072	8.93609	14.9207
DHX32	832.527	846.354	716.845	712.308	719.19	807.355	813.141	645.75	775.815	688.647
RCOR1	638.271	877.863	533.777	969.991	565.235	1052.17	610.376	1179.16	630.401	1011.16
GPATCH2L	1162.07	1176.32	1017.16	1298.54	941.325	1360.26	1011.75	1452.5	1174.69	1347.45
LTBP4	1793.4	1282.22	2069.29	1157.73	2035.51	1127.82	2077.56	956.241	2161.72	1140.86
BLVRB	554.151	332.59	646.909	286.212	733.486	313.589	714.358	320.221	632.838	328.255
SLC9A1	1133.45	1948.28	1201.26	1789.97	1074.39	1816.89	1233.23	1778.91	1160.88	1760.64
SPTLC1	1867.12	1935.15	1653.78	1850.71	1742.99	1876.03	1804.09	1854.1	1696.23	1991.34
PAPOLA	3623.23	3577.97	2775.85	3942.54	2957.04	4258.21	3098.67	4267.26	3439.58	3916.11
CCNK	968.68	1400.38	859.802	1412.65	828.058	1437.28	908.805	1509.11	1001.65	1461.08
PCBP4	1041.53	1324.23	1091.21	1270.93	1047.99	1270.86	1190.6	1219.85	1143.82	1187.92
RGS1	0.867216	0	0	0	0	0	0	0	0	0
YPEL3	701.577	799.091	1088.12	747.279	1111.78	657.437	938.96	389.219	749.819	565.839
MRPS33	619.192	631.921	635.596	562.3	688.399	602.422	620.774	645.75	526.417	616.339
NDUFB2	920.116	1185.07	1021.27	1213.87	1039.2	1116.82	1114.69	1302.12	857.052	1053.63
NUDC	1212.37	1730.34	1383.29	1731.99	1322.91	1580.33	1481.75	1766.53	1203.93	1613.73
MAEA	1358.06	1461.65	1435.75	1439.34	1429.58	1427.66	1431.84	1326	1487.45	1303.84
ICAM1	319.135	127.785	383.62	161.052	348.598	167.798	420.088	316.683	360.693	190.526
STRN4	1421.37	2261.61	1630.13	1939.98	1537.35	2155.24	1609.64	1920.44	1438.71	2042.99
IRAK3	578.433	342.218	516.293	379.161	537.743	378.233	569.823	403.373	622.277	377.608
LYZ	8.67216	8.75237	7.1993	10.1232	5.4984	13.7539	10.3982	8.8459	8.12372	18.3639
MUL1	803.042	759.706	824.834	646.047	874.245	708.327	840.176	687.326	836.743	635.851
TFAP4	198.592	105.028	213.922	109.515	221.035	94.902	194.447	97.3049	199.031	122.809
PDCD7	736.266	468.252	693.19	518.126	691.698	477.261	748.672	553.753	735.196	546.327
SPG21	2207.06	1587.68	1972.61	1469.71	1926.64	1609.21	2044.29	1393.23	2222.65	1620.62
DNAJB11	830.793	1573.68	823.806	1618.8	905.036	1526.68	851.614	1555.99	813.184	1450.75
P3H2	115.34	429.741	116.217	376.401	117.666	358.977	128.938	199.917	104.796	168.719
THPO	10.4066	9.62761	12.3417	10.1232	7.69775	2.75078	8.31858	4.42295	9.74846	9.18197
CHRD	181.248	162.794	285.915	178.537	299.113	151.293	220.442	135.342	199.843	205.446
FLT3LG	13.8754	3.50095	12.3417	2.76088	8.79743	0	16.6372	4.42295	16.2474	6.88647
RAB11FIP3	1579.2	1227.08	1974.67	1069.38	1920.04	1114.07	1888.32	998.702	1892.01	1121.35
GNPTG	1652.05	1173.69	1947.93	1073.06	1767.18	1034.29	1877.92	951.818	1705.17	1059.37
ZNF268	517.728	506.762	423.73	476.713	479.46	496.516	471.039	512.177	501.233	534.849
GOLGA3	2590.37	3464.19	3052.5	3048.02	2915.25	3476.99	2945.82	3551.63	2764.5	3447.83
PABPC4	4995.16	5009.86	5524.95	4911.61	5321.35	4800.12	5096.17	4772.36	5264.98	4986.95
CD209	1.73443	0.875237	2.05694	0	1.09968	1.37539	1.03982	0.88459	0	1.14775
CERS4	143.091	70.019	172.783	59.8192	180.347	61.8926	173.65	50.4216	173.035	61.9783
MCOLN1	436.209	467.376	606.798	450.944	589.428	402.99	530.309	335.259	477.675	379.904
USP48	1658.12	1671.7	1601.33	1628.92	1487.87	1706.86	1563.89	1732.03	1682.42	1708.99
EFNB1	1691.07	480.505	1771.03	511.684	1761.69	491.015	1673.07	594.444	1696.23	513.042
PDPR	1540.17	1226.21	1490.26	1133.8	1397.69	1257.11	1353.85	1165.89	1491.51	1241.86
AARS	4433.21	6269.32	5408.73	5586.19	5322.45	6006.34	4623.05	5408.38	3823.02	6141.59
GLG1	7806.67	7070.16	9185.28	6086.83	9017.37	6588.13	8204.2	5918.79	7706.16	6475.58
KIF4A	113.605	1069.54	136.787	1017.85	195.743	1199.34	132.057	1189.77	116.169	946.89
TNRC6A	2719.59	2024.42	2737.79	1998.88	2788.79	2078.22	2915.66	2063.75	2680.01	2152.02
PLEKHG2	1760.45	1546.54	1832.74	1483.52	1771.58	1532.19	1814.49	1529.46	1836.77	1493.22
DLL3	7.80494	8.75237	6.17083	6.44206	7.69775	8.25235	9.3584	4.42295	2.43712	3.44324
NAT14	304.393	462.125	333.225	553.097	400.283	519.898	394.093	448.487	327.386	382.199
PITPNM2	169.974	173.297	247.862	170.255	255.126	170.549	193.407	203.456	207.155	168.719
EXOC1	1357.19	1195.57	1162.17	1153.13	1143.67	1236.48	1131.33	1116.35	1314.42	1244.16
RBM27	217.671	245.066	162.499	357.995	171.55	335.596	194.447	336.144	212.029	328.255
POU4F3	0	0	1.02847	0	0	0	0	0	0	1.14775
OSBPL8	2984.09	2491.8	2742.93	2955.07	2863.56	2870.44	2859.51	2974.87	3216.99	2694.91
DTX2	111.004	116.407	105.933	80.9859	102.27	99.0282	129.978	90.2281	118.606	98.7061
NLRC4	0	0	1.02847	0	1.09968	0	0	0.88459	0	0
PUS7	428.405	502.386	278.716	514.445	271.621	484.138	420.088	573.214	424.058	526.815
LAMB4	0.867216	2.62571	0	4.60147	1.09968	8.25235	6.23893	6.19213	1.62474	1.14775
NRCAM	84.1199	63.0171	118.274	79.1454	144.058	63.268	58.23	49.537	81.2372	66.5692
LAMB1	18723.2	17751.6	18449.8	16137.4	17906.1	17026	18940.4	14077.4	18249.9	16060.4
SLC26A4	13.0082	15.7543	11.3132	15.645	17.5949	22.0063	22.8761	12.3843	12.9979	13.7729
DLD	1401.42	1595.56	1157.03	1862.68	1187.65	1981.94	1337.21	1889.48	1281.92	1777.86
WDR7	519.462	437.618	478.239	433.459	435.473	415.368	428.407	410.45	467.926	398.268
TXNL1	1932.16	2034.05	1562.25	2205.03	1715.5	2100.22	1575.33	2062.86	1847.33	2179.57
IL5RA	0	0	0	0	1.09968	0	0	0	0	0
ABCC6	13.8754	0.875237	15.4271	4.60147	19.7942	4.12618	22.8761	4.42295	12.9979	4.59098
CMTM6	2440.34	2320.25	1599.27	2857.52	1640.72	2904.83	1772.9	3108.45	2401.37	2884.28
ITGA6	444.882	346.594	289.001	467.51	279.318	459.381	482.478	743.94	502.046	506.156
RAPGEF4	30.3525	20.1304	32.9111	17.4856	26.3923	16.5047	31.1947	8.8459	30.0578	18.3639
MAP3K20	2506.25	2434.91	2177.27	2765.49	2178.46	2779.67	2407.19	3096.06	2390.81	2755.74
FH	1218.44	1136.06	989.39	1250.68	932.528	1208.97	1226.99	1426.84	1127.57	1331.38
SEL1L3	128.348	410.486	176.897	283.451	207.839	287.457	117.5	298.991	89.3609	276.607
TF	18.2115	0.875237	14.3986	3.68118	25.2926	5.50157	15.5973	3.53836	12.1856	8.03422
CDV3	5142.59	5260.17	4258.9	5902.77	4381.12	6064.1	4670.88	6589.31	4890.48	6116.34
MYO15A	40.7591	22.7562	49.3666	19.3262	29.6913	16.5047	42.6327	21.2302	34.932	19.5117
ALKBH5	1476.87	2214.35	1654.81	2254.72	1523.06	2353.3	1496.3	2181.4	1450.08	1998.23
APOH	0	0	0	0	0	0	0	0	0	1.14775
NLRP1	1371.07	1574.55	1684.64	1385.96	1684.71	1471.67	1590.93	1327.77	1538.63	1454.19
PITPNM3	252.36	394.732	232.435	405.85	222.135	397.488	280.752	454.679	231.526	405.154
SPAG7	1208.03	1536.92	1405.92	1455.91	1536.25	1313.5	1333.05	1387.92	1264.05	1366.97
ORC6	137.02	575.906	73.0215	552.177	89.074	480.012	136.217	641.327	100.734	491.235
ZFHX4	311.33	154.042	379.506	118.718	283.717	174.675	375.376	136.227	342.821	164.128
ZC3HC1	341.683	413.112	352.766	393.886	372.791	405.741	355.619	422.834	321.699	361.54
ESR1	33.8214	16.6295	47.3097	19.3262	35.1897	15.1293	40.5531	14.1534	43.0557	21.8072
RGS17	70.2445	14.879	71.993	17.4856	58.283	11.0031	54.0708	22.9993	82.8619	12.6252
ANGPT2	2.60165	0.875237	1.02847	1.84059	6.59807	0	6.23893	2.65377	3.24949	1.14775
TMEM101	294.853	287.953	274.602	251.24	311.209	254.447	323.385	276.877	306.264	269.72
CD200	0	3.50095	1.02847	0.920295	1.09968	4.12618	0	0	0	3.44324
CCDC80	23323.8	45749.5	28026.9	35158.9	30330.2	40875.3	24002.2	46157	22306.1	45342.8
PSME1	2548.75	1274.34	2621.57	1187.18	2474.28	1129.2	2839.75	1338.38	2420.06	1294.66
PPP2R3C	653.013	701.94	508.065	698.504	561.936	763.342	538.628	766.055	650.71	771.285
HAUS4	176.912	196.928	158.385	161.972	183.646	187.053	168.451	168.957	164.911	166.423
CEBPE	0	0.875237	0	0.920295	0	0	0	0	0	0
SLC7A8	620.926	880.488	915.34	995.759	852.251	997.159	710.199	1101.31	664.52	976.732
OSGEP	626.13	640.673	563.603	590.829	660.907	676.693	609.336	653.712	653.147	612.896
SLC22A17	535.072	676.558	702.446	771.207	707.094	698.699	611.416	626.289	627.151	707.011
RNF31	286.181	302.832	346.595	319.342	305.711	261.324	319.225	289.261	294.891	323.664
SCFD1	1490.74	1627.94	1117.95	1832.31	1259.13	1704.11	1267.54	1911.6	1435.46	1976.42
G2E3	360.762	625.794	261.232	808.939	265.023	810.106	278.672	743.94	342.009	715.046
HECTD1	4565.02	3885.18	4089.2	3631.48	4021.53	3940.5	4127.05	3525.97	4476.17	3941.36
HNRNPC	6498.05	8904.66	6421.78	8856.92	6982.96	9050.08	6235.81	9333.31	6269.07	8530.05
RPGRIP1	0.867216	0	2.05694	0.920295	0	0	0	0.88459	2.43712	1.14775
SUPT16H	3472.33	3934.19	3291.11	4062.18	3197.87	4160.56	3468.85	4407.91	3447.71	4126.15
TOX4	1824.62	1996.42	1627.04	1877.4	1824.37	2067.21	1777.06	2044.29	1789.66	2022.33
GEMIN2	121.41	166.295	99.7618	158.291	104.47	151.293	107.102	166.303	86.1114	160.684
TGM1	17.3443	12.2533	22.6264	8.28265	21.9936	15.1293	16.6372	7.07672	11.3732	8.03422
TINF2	1037.19	1180.69	1122.06	1051.9	1123.87	1072.81	1188.52	1080.08	1123.51	990.505
DAZL	1.73443	0	0	0	1.09968	0	1.03982	0	0.812372	0
TBL1Y	0	0	0	0	0	0	1.03982	0	0	0
SEMA6A	18.2115	8.75237	24.6833	5.52177	29.6913	4.12618	19.7566	3.53836	24.3712	5.73873
TRPM7	2736.93	2469.04	2146.42	2568.54	2130.08	2698.52	2082.76	2641.38	2586.59	2556.03
TYRO3	424.068	562.777	399.047	516.285	328.804	524.024	483.517	567.907	431.369	576.168
WDR76	225.476	475.254	184.096	474.872	124.264	427.747	236.04	618.328	190.095	425.814
CAPN3	20.8132	14.879	19.541	3.68118	19.7942	6.87696	28.0752	11.4997	17.8722	14.9207
SNAP23	1291.28	1266.47	1128.23	1453.15	1261.33	1407.03	1140.69	1384.38	1153.57	1375
TBX15	1395.35	704.566	1414.15	582.547	1436.18	701.45	1418.32	574.099	1341.23	609.453
PHGDH	2349.29	6091.65	3917.45	5030.33	3947.85	5394.29	2033.89	3915.19	1710.04	4298.31
COL9A3	1.73443	1.75047	4.11389	1.84059	9.89711	2.75078	2.07964	0.88459	4.06186	1.14775
EZR	771.822	2974.93	804.265	2626.52	814.862	2624.25	868.252	2736.04	746.57	2551.44
MYL6	13800	32103.7	15465.1	30163.6	17145.1	28778.7	15974.8	33077.5	12829.8	31470
AGO1	895.834	785.963	953.393	796.055	883.042	924.263	876.57	818.245	866.801	779.319
TEKT2	0	1.75047	3.08542	1.84059	4.39872	1.37539	1.03982	1.76918	3.24949	0
CLSPN	226.343	734.324	146.043	867.838	118.765	717.955	244.358	1085.39	194.969	735.705
RFFL	185.584	98.0265	150.157	116.877	158.354	97.6528	171.571	127.381	214.466	121.661
UNC13D	19.0787	20.1304	29.8257	10.1232	30.791	2.75078	20.7964	8.8459	22.7464	10.3297
MFSD11	527.267	603.038	424.759	575.184	564.135	618.926	445.044	543.138	524.792	610.601
DPYSL2	5306.49	3237.5	5111.5	2995.56	4784.7	3255.55	4916.28	3082.79	5109.01	3154.01
TGFB2	104.066	287.078	87.4201	281.61	97.8714	277.829	103.982	233.532	140.54	304.153
GPATCH2	350.355	296.705	327.054	371.799	356.296	383.734	353.54	399.835	350.132	335.142
NUP50	1277.41	1425.76	1258.85	1573.7	1363.6	1577.57	1386.08	1582.53	1289.23	1506.99
CDC45	101.464	502.386	53.4805	529.17	57.1833	453.879	108.142	626.289	86.9238	449.916
COMT	2233.95	2883.91	2835.5	2463.63	2944.94	2523.84	2571.48	2146.9	2268.14	2449.29
ADA2	249.758	132.161	212.894	126.08	262.823	118.284	299.469	142.419	259.959	152.65
AC016026.1	0.867216	7.0019	4.11389	4.60147	3.29904	5.50157	3.11947	7.07672	4.06186	4.59098
VNN3	0.867216	0	0	0	0	0	0	0	0.812372	0
ECHDC1	1378.87	1252.46	1255.76	1466.95	1300.92	1463.42	1339.29	1546.26	1266.49	1433.53
LRRFIP2	3170.54	2640.59	2819.04	2732.36	3103.29	2585.74	3457.41	2809.46	3148.75	2760.33
SEC22C	1941.7	1726.84	1804.97	1810.22	1733.09	1801.76	1945.51	1829.33	1778.28	1725.06
XYLB	132.684	160.168	135.758	140.805	124.264	129.287	122.699	158.342	111.295	157.241
HDAC6	1057.14	1156.19	1222.85	1031.65	1221.74	1108.57	1187.48	1088.93	1091.83	1055.93
OR1I1	4.33608	1.75047	7.1993	5.52177	4.39872	4.12618	2.07964	2.65377	4.87423	4.59098
GABRP	3.46886	0	3.08542	2.76088	0	1.37539	0	2.65377	1.62474	0
CDC6	342.55	668.681	212.894	888.085	190.244	716.579	355.619	1098.66	261.584	835.559
UPRT	187.319	155.792	169.698	221.791	201.241	243.444	188.208	221.147	189.283	203.151
CDC23	827.324	1030.15	659.25	1008.64	700.496	1086.56	748.672	1002.24	745.757	1059.37
AAAS	689.436	887.49	793.98	819.983	895.139	814.232	816.26	859.821	695.39	872.287
CBX5	2198.39	3002.94	1658.93	3330.55	1562.64	3618.66	1818.65	3490.59	1890.39	3034.64
FMO2	0	0	0	0	0	0	3.11947	0	0.812372	0
SUCO	973.883	1256.84	727.13	1470.63	831.357	1413.9	813.141	1561.3	935.04	1364.67
MSH2	626.997	778.961	421.673	962.628	405.782	815.607	538.628	1018.16	559.724	832.116
MAP3K1	272.306	189.926	331.168	178.537	303.511	192.555	253.717	193.725	311.138	189.378
DHPS	796.971	975.889	935.909	922.135	914.933	844.491	943.119	831.514	878.986	857.366
HOOK2	322.604	362.348	382.592	327.625	402.483	309.463	360.818	291.915	387.501	313.335
ARCN1	6589.1	9512.07	5666.88	9714.63	5716.13	9829.93	6295.08	10496.5	6215.46	10407.8
EPB41L4B	13.0082	2.62571	15.4271	6.44206	16.4952	4.12618	7.27876	5.30754	11.3732	2.29549
TMEM38B	230.679	250.318	193.353	281.61	193.544	250.321	207.964	271.569	220.965	266.277
PSMD5	1612.15	1431.89	1275.31	1456.83	1393.29	1552.82	1442.23	1586.07	1579.25	1551.75
PTGS1	6607.32	14309.2	5753.27	12817.9	5397.23	12686.6	6561.28	7380.13	6927.91	8316.57
NUP188	1623.43	1851.13	1508.77	1916.97	1324.01	1909.04	1713.63	2187.59	1633.68	1974.12
CRAT	1469.93	1399.5	1783.37	1282.89	1648.42	1269.49	1752.1	1229.58	1543.51	1230.38
SH2D3C	1.73443	0.875237	4.11389	0	0	0	3.11947	0	5.6866	0
NANS	624.395	1031.9	647.937	1017.85	590.528	982.03	727.876	1193.31	570.285	1012.31
TBC1D2	221.14	362.348	302.371	293.574	277.119	328.719	283.871	275.107	236.4	261.686
WHRN	155.232	146.165	176.897	139.885	171.55	122.41	171.571	91.1127	177.097	121.661
CWF19L1	379.84	441.119	360.994	475.792	347.499	455.255	341.062	452.91	370.442	459.098
SEMA4G	28.6181	26.2571	38.0535	28.5291	48.3859	22.0063	38.4734	17.6918	35.7444	18.3639
BTAF1	1507.22	1492.28	1237.25	1589.35	1196.45	1697.23	1334.09	1908.94	1456.58	1745.72
IKZF5	383.309	362.348	349.68	424.256	337.601	382.359	358.739	418.411	387.501	383.347
BLNK	0	0	1.02847	0	0	0	0	0	0	0
TLL2	8.67216	47.2628	5.14236	39.5727	5.4984	38.511	5.19911	19.461	4.87423	21.8072
CYP26A1	0	0.875237	0	0	0	0	0	0.88459	0	0
TDRD1	15.6099	8.75237	7.1993	15.645	13.1961	13.7539	12.4779	13.2688	13.8103	10.3297
SORBS1	22.5476	63.8923	17.484	49.6959	21.9936	41.2618	18.7168	41.5757	12.9979	50.5008
CRTAC1	2.60165	4.37618	5.14236	8.28265	8.79743	1.37539	5.19911	4.42295	1.62474	2.29549
BAMBI	104.933	76.1456	125.474	77.3048	113.267	57.7665	101.903	71.6518	95.0475	64.2738
IL11	282.712	8058.31	246.833	12120.3	234.232	9737.77	298.429	9452.72	271.332	7186.04
WAC	2769.02	3103.59	2368.57	3438.22	2439.09	3559.51	2565.24	3528.63	2579.28	3158.6
CREM	205.53	378.102	212.894	431.618	189.145	412.618	214.203	422.834	182.784	392.529
NUBP2	532.47	714.193	699.361	588.989	660.907	689.071	665.486	582.06	606.842	580.759
SMIM24	0	0.875237	0	0	0	0	1.03982	0	0	0
HIVEP1	470.898	958.384	522.464	845.751	467.364	840.364	479.358	887.243	459.802	980.175
FKBP5	71.1117	197.804	59.6514	189.581	65.9807	181.552	82.146	291.03	63.365	206.594
SRPK1	1090.96	1048.53	862.888	1158.65	799.467	1193.84	932.721	1263.19	969.972	1119.05
BRPF3	1077.95	1395.13	1188.91	1372.16	1105.18	1441.41	1200.99	1364.92	1021.15	1388.77
MRPS18A	353.824	405.235	414.474	415.053	448.669	411.242	397.212	417.526	348.507	408.597
PGC	0	0	1.02847	0	0	0	0	0	0	0
TMEM14A	470.898	347.469	476.182	340.509	509.151	316.34	426.327	337.913	429.745	354.653
EFHC1	797.838	385.979	705.532	388.364	712.592	404.365	624.933	336.144	740.883	385.643
HSP90AB1	17063.3	18601.4	16407.2	19023.4	15502.2	19047.8	17641.6	21706.1	16635.7	19681.5
CDC5L	1412.69	1599.06	1308.22	1660.21	1433.98	1797.64	1367.37	1740.87	1268.11	1704.4
ITPR3	2584.3	1150.06	2310.98	1217.55	2171.87	1178.71	3260.88	1539.19	3092.7	1329.09
ZNF184	261.032	231.938	235.52	183.139	254.026	169.173	194.447	164.534	209.592	192.821
DSP	1202.83	6937.13	1496.43	5761.05	1471.37	5805.53	1434.95	6402.66	1245.37	6559.37
SIRT1	876.755	741.326	792.952	791.454	836.856	844.491	756.991	934.127	847.304	796.535
HNRNPH3	2632.87	4512.72	2542.38	5120.52	2627.13	5011.93	2457.1	5361.5	2500.48	4687.39
IFT74	370.301	296.705	311.627	253.081	342	308.088	345.221	227.34	371.254	276.607
JAK2	357.293	315.085	370.25	352.473	385.987	376.857	340.022	346.759	425.683	331.698
IL12RB1	10.4066	2.62571	9.25625	3.68118	5.4984	0	3.11947	2.65377	8.12372	1.14775
ABL1	5896.2	7127.05	6223.28	6639.93	6063.63	7249.69	6517.61	7408.44	5906.76	7393.78
ACOT7	339.949	761.456	268.431	923.056	267.222	753.715	386.814	930.588	350.132	731.114
SH3GLB1	3930.22	4308.79	3167.69	4619.88	3350.72	4545.67	3492.76	4579.52	3718.23	4478.5
CDC7	83.2527	220.56	39.0819	216.269	47.2862	259.949	63.4292	233.532	77.9877	215.776
SYDE2	181.248	162.794	181.011	220.871	191.344	203.558	141.416	246.801	178.722	216.924
PCSK5	267.102	201.304	282.83	203.385	280.418	195.306	247.478	171.61	273.769	162.98
SCD	20220.9	32882.6	19956.5	29582	18050.1	33576.1	17987.9	29286.1	16392	27184.4
TMED1	723.258	857.732	772.382	809.859	790.669	775.721	747.632	728.902	701.077	696.682
ABLIM1	126.613	156.667	104.904	134.363	140.759	165.047	121.659	187.533	125.918	146.911
ERMP1	389.38	276.575	324.997	273.328	325.505	299.835	300.509	252.993	363.943	263.982
RAB18	2541.81	2832.27	2113.51	3930.58	2286.23	3717.68	2079.64	3809.93	2294.95	3617.69
NRP1	15479.8	12767.1	13161.4	12715.7	12913.5	13459.6	15436.2	13485.6	15335.1	13719
HSD17B7P2	50.2985	18.38	31.8826	23.0074	35.1897	16.5047	53.0309	20.3456	47.9299	16.0684
PRTFDC1	474.367	414.862	376.421	479.474	389.286	486.889	398.252	476.794	491.485	471.723
PALMD	51.1657	1.75047	43.1958	5.52177	57.1833	2.75078	62.3893	5.30754	73.9258	9.18197
TSPAN15	11.2738	7.87713	4.11389	4.60147	10.9968	6.87696	18.7168	7.96131	7.31135	6.88647
H2AFY2	215.937	235.439	239.634	247.559	205.64	217.312	265.155	214.071	211.217	243.322
WASHC2A	817.784	521.641	973.963	521.807	922.631	470.384	896.327	436.103	887.922	542.884
MAST3	210.733	301.081	243.748	274.248	232.032	288.832	229.801	290.145	212.029	316.778
MZF1	603.582	288.828	685.991	317.502	625.717	308.088	584.38	252.993	635.275	289.232
OCEL1	226.343	189.051	271.517	192.342	282.618	152.668	276.593	137.996	225.027	142.32
MYO9B	2504.52	4198.51	2919.83	3912.17	2799.78	3936.37	3137.14	4098.3	2810.81	3926.44
KCNK6	169.974	349.22	160.442	304.618	162.753	339.722	178.849	364.451	168.973	343.176
CATSPERG	4.33608	6.12666	11.3132	5.52177	10.9968	1.37539	13.5177	6.19213	7.31135	3.44324
PSMD8	2213.13	3471.19	2353.14	3348.03	2251.04	3408.22	2490.37	3657.78	2177.97	3305.51
FBXL19	252.36	371.976	347.623	384.683	348.598	375.482	302.588	329.952	285.955	289.232
STX1B	164.771	134.786	174.84	207.987	168.251	171.924	147.655	280.415	167.349	189.378
HSD3B7	1166.4	839.352	1051.1	771.207	982.013	877.5	1293.54	892.551	1483.39	802.274
SETD1A	694.64	834.101	825.863	764.765	759.878	771.595	736.194	739.517	707.576	716.193
BCL7C	748.407	958.384	911.226	984.715	982.013	913.26	904.645	879.282	811.559	898.685
EFNA2	0	0.875237	1.02847	0.920295	0	0	1.03982	0	0	1.14775
CIRBP	4628.33	4517.97	4880.1	4608.84	6047.14	4438.39	4446.28	4187.65	4974.96	4818.24
ATP5D	659.084	775.46	988.361	969.991	858.849	704.201	843.296	665.211	749.007	695.534
CBARP	337.347	164.545	311.627	300.936	384.888	220.063	376.416	222.032	342.821	183.639
PCDH11Y	2.60165	2.62571	1.02847	1.84059	0	2.75078	1.03982	4.42295	1.62474	2.29549
PRKY	229.812	180.299	209.808	196.943	172.65	203.558	179.889	218.494	251.023	206.594
IGFALS	3.46886	1.75047	3.08542	0	0	1.37539	0	0	5.6866	1.14775
HNRNPM	2801.97	4804.18	3008.28	5096.59	3118.69	4636.45	3168.34	4809.51	2823.8	4332.74
[truncated: 29,686 more rows]
